# Supplementary material for: Mammals show faster recovery from capture and tagging in human-disturbed landscapes
Source: Nat Commun. 2024 Sep 15;15:8079. doi: 10.1038/s41467-024-52381-8 (PMC11402999; doi:10.1038/s41467-024-52381-8)
Supplement: Supplementary file 4 — Source Data [file 41467_2024_52381_MOESM4_ESM.zip]

Archive with 2 entries (2 files):
- Figure_2.xlsx
- Figure_3.xlsx
