# Supplementary material for: Mammals show faster recovery from capture and tagging in human-disturbed landscapes
Source: Nat Commun. 2024 Sep 15;15:8079. doi: 10.1038/s41467-024-52381-8 (PMC11402999; doi:10.1038/s41467-024-52381-8)
Supplement: Supplementary file 4 — Source Data [file 41467_2024_52381_MOESM4_ESM.zip › Figure_2.xlsx]

## Sheet: Fig2_description
Abbreviations
model.fit.species	fitted values: values predicted by the model (GAM: disturbance intensity) on a species level
model.significance	significance of the model output (1 = significant, 0 = non significant)
type	type of data (Activity, Displacements)
study.species	the respective study species
day	day (1-10)
sex	sex of the individual
ID	unique individual identifier
diet	diet of the study species (Herbivore, Omnivore, Carnivore)
deviance.individual	deviance in displacements or activity of the respective day in relation to the long-term mean

## Sheet: Fig2_data
fitted.values.species	model.significance	type	study.species	day	sex	ID	diet	deviance.individual
-0.407362	1	Activity	Canis aureus	1	f	Jackal 06 (Ketama)	Omnivore	-0.468329
-0.407362	1	Activity	Canis aureus	1	f	Jackal 09 (Roma)	Omnivore	-0.795386
-0.407362	1	Activity	Canis aureus	1	f	Jackal 10 (Jetli)	Omnivore	-0.405629
-0.407362	1	Activity	Canis aureus	1	m	Jackal 07 (Marker)	Omnivore	-0.462841
-0.407362	1	Activity	Canis aureus	1	m	Jackal 11	Omnivore	-0.607053
-0.407362	1	Activity	Canis aureus	1	m	Jackal 12 (Kaana)	Omnivore	-0.56892
-0.253511	1	Activity	Canis aureus	2	f	Jackal 06 (Ketama)	Omnivore	-0.083752
-0.253511	1	Activity	Canis aureus	2	f	Jackal 09 (Roma)	Omnivore	-0.332317
-0.253511	1	Activity	Canis aureus	2	f	Jackal 10 (Jetli)	Omnivore	-0.399167
-0.253511	1	Activity	Canis aureus	2	m	Jackal 07 (Marker)	Omnivore	-0.207849
-0.253511	1	Activity	Canis aureus	2	m	Jackal 11	Omnivore	-0.392475
-0.253511	1	Activity	Canis aureus	2	m	Jackal 12 (Kaana)	Omnivore	-0.335106
-0.110342	1	Activity	Canis aureus	3	f	Jackal 06 (Ketama)	Omnivore	0.0657803
-0.110342	1	Activity	Canis aureus	3	f	Jackal 09 (Roma)	Omnivore	-0.589512
-0.110342	1	Activity	Canis aureus	3	f	Jackal 10 (Jetli)	Omnivore	-0.420857
-0.110342	1	Activity	Canis aureus	3	m	Jackal 07 (Marker)	Omnivore	-0.376206
-0.110342	1	Activity	Canis aureus	3	m	Jackal 11	Omnivore	-0.27353
-0.110342	1	Activity	Canis aureus	3	m	Jackal 12 (Kaana)	Omnivore	-0.389886
0.0106453	1	Activity	Canis aureus	4	f	Jackal 06 (Ketama)	Omnivore	-0.271246
0.0106453	1	Activity	Canis aureus	4	f	Jackal 09 (Roma)	Omnivore	-0.00467638
0.0106453	1	Activity	Canis aureus	4	f	Jackal 10 (Jetli)	Omnivore	-0.242334
0.0106453	1	Activity	Canis aureus	4	m	Jackal 07 (Marker)	Omnivore	-0.00905177
0.0106453	1	Activity	Canis aureus	4	m	Jackal 11	Omnivore	-0.424162
0.0106453	1	Activity	Canis aureus	4	m	Jackal 12 (Kaana)	Omnivore	0.0179617
0.100095	1	Activity	Canis aureus	5	f	Jackal 06 (Ketama)	Omnivore	0.0635152
0.100095	1	Activity	Canis aureus	5	f	Jackal 09 (Roma)	Omnivore	-0.259087
0.100095	1	Activity	Canis aureus	5	f	Jackal 10 (Jetli)	Omnivore	-0.317138
0.100095	1	Activity	Canis aureus	5	m	Jackal 07 (Marker)	Omnivore	-0.0722101
0.100095	1	Activity	Canis aureus	5	m	Jackal 11	Omnivore	-0.15817
0.100095	1	Activity	Canis aureus	5	m	Jackal 12 (Kaana)	Omnivore	-0.148515
0.152944	1	Activity	Canis aureus	6	f	Jackal 06 (Ketama)	Omnivore	-0.124775
0.152944	1	Activity	Canis aureus	6	f	Jackal 09 (Roma)	Omnivore	0.25445
0.152944	1	Activity	Canis aureus	6	f	Jackal 10 (Jetli)	Omnivore	0.0017591
0.152944	1	Activity	Canis aureus	6	m	Jackal 07 (Marker)	Omnivore	-0.0666523
0.152944	1	Activity	Canis aureus	6	m	Jackal 11	Omnivore	-0.136625
0.152944	1	Activity	Canis aureus	6	m	Jackal 12 (Kaana)	Omnivore	0.222637
0.169193	1	Activity	Canis aureus	7	f	Jackal 06 (Ketama)	Omnivore	-0.13191
0.169193	1	Activity	Canis aureus	7	f	Jackal 09 (Roma)	Omnivore	-0.255401
0.169193	1	Activity	Canis aureus	7	f	Jackal 10 (Jetli)	Omnivore	-0.254203
0.169193	1	Activity	Canis aureus	7	m	Jackal 07 (Marker)	Omnivore	0.0291437
0.169193	1	Activity	Canis aureus	7	m	Jackal 11	Omnivore	-0.256585
0.169193	1	Activity	Canis aureus	7	m	Jackal 12 (Kaana)	Omnivore	-0.10938
0.153904	1	Activity	Canis aureus	8	f	Jackal 06 (Ketama)	Omnivore	-0.445831
0.153904	1	Activity	Canis aureus	8	f	Jackal 09 (Roma)	Omnivore	-0.0459116
0.153904	1	Activity	Canis aureus	8	f	Jackal 10 (Jetli)	Omnivore	0.0582197
0.153904	1	Activity	Canis aureus	8	m	Jackal 07 (Marker)	Omnivore	-0.174014
0.153904	1	Activity	Canis aureus	8	m	Jackal 11	Omnivore	-0.302842
0.153904	1	Activity	Canis aureus	8	m	Jackal 12 (Kaana)	Omnivore	-0.233746
0.116433	1	Activity	Canis aureus	9	f	Jackal 06 (Ketama)	Omnivore	-0.387218
0.116433	1	Activity	Canis aureus	9	f	Jackal 09 (Roma)	Omnivore	0.235224
0.116433	1	Activity	Canis aureus	9	f	Jackal 10 (Jetli)	Omnivore	0.118429
0.116433	1	Activity	Canis aureus	9	m	Jackal 07 (Marker)	Omnivore	0.120613
0.116433	1	Activity	Canis aureus	9	m	Jackal 11	Omnivore	-0.267291
0.116433	1	Activity	Canis aureus	9	m	Jackal 12 (Kaana)	Omnivore	-0.146206
0.0682803	1	Activity	Canis aureus	10	f	Jackal 06 (Ketama)	Omnivore	-0.714889
0.0682803	1	Activity	Canis aureus	10	f	Jackal 09 (Roma)	Omnivore	-0.0550595
0.0682803	1	Activity	Canis aureus	10	f	Jackal 10 (Jetli)	Omnivore	-0.0616531
0.0682803	1	Activity	Canis aureus	10	m	Jackal 07 (Marker)	Omnivore	0.366973
0.0682803	1	Activity	Canis aureus	10	m	Jackal 11	Omnivore	-0.23398
0.0682803	1	Activity	Canis aureus	10	m	Jackal 12 (Kaana)	Omnivore	-0.130984
-0.407362	0	Activity	Canis aureus	1	f	Jackal 06 (Ketama)	Omnivore	-0.468329
-0.407362	0	Activity	Canis aureus	1	f	Jackal 09 (Roma)	Omnivore	-0.795386
-0.407362	0	Activity	Canis aureus	1	f	Jackal 10 (Jetli)	Omnivore	-0.405629
-0.407362	0	Activity	Canis aureus	1	m	Jackal 07 (Marker)	Omnivore	-0.462841
-0.407362	0	Activity	Canis aureus	1	m	Jackal 11	Omnivore	-0.607053
-0.407362	0	Activity	Canis aureus	1	m	Jackal 12 (Kaana)	Omnivore	-0.56892
-0.253511	0	Activity	Canis aureus	2	f	Jackal 06 (Ketama)	Omnivore	-0.083752
-0.253511	0	Activity	Canis aureus	2	f	Jackal 09 (Roma)	Omnivore	-0.332317
-0.253511	0	Activity	Canis aureus	2	f	Jackal 10 (Jetli)	Omnivore	-0.399167
-0.253511	0	Activity	Canis aureus	2	m	Jackal 07 (Marker)	Omnivore	-0.207849
-0.253511	0	Activity	Canis aureus	2	m	Jackal 11	Omnivore	-0.392475
-0.253511	0	Activity	Canis aureus	2	m	Jackal 12 (Kaana)	Omnivore	-0.335106
-0.110342	0	Activity	Canis aureus	3	f	Jackal 06 (Ketama)	Omnivore	0.0657803
-0.110342	0	Activity	Canis aureus	3	f	Jackal 09 (Roma)	Omnivore	-0.589512
-0.110342	0	Activity	Canis aureus	3	f	Jackal 10 (Jetli)	Omnivore	-0.420857
-0.110342	0	Activity	Canis aureus	3	m	Jackal 07 (Marker)	Omnivore	-0.376206
-0.110342	0	Activity	Canis aureus	3	m	Jackal 11	Omnivore	-0.27353
-0.110342	0	Activity	Canis aureus	3	m	Jackal 12 (Kaana)	Omnivore	-0.389886
0.0106453	0	Activity	Canis aureus	4	f	Jackal 06 (Ketama)	Omnivore	-0.271246
0.0106453	0	Activity	Canis aureus	4	f	Jackal 09 (Roma)	Omnivore	-0.00467638
0.0106453	0	Activity	Canis aureus	4	f	Jackal 10 (Jetli)	Omnivore	-0.242334
0.0106453	0	Activity	Canis aureus	4	m	Jackal 07 (Marker)	Omnivore	-0.00905177
0.0106453	0	Activity	Canis aureus	4	m	Jackal 11	Omnivore	-0.424162
0.0106453	0	Activity	Canis aureus	4	m	Jackal 12 (Kaana)	Omnivore	0.0179617
0.100095	0	Activity	Canis aureus	5	f	Jackal 06 (Ketama)	Omnivore	0.0635152
0.100095	0	Activity	Canis aureus	5	f	Jackal 09 (Roma)	Omnivore	-0.259087
0.100095	0	Activity	Canis aureus	5	f	Jackal 10 (Jetli)	Omnivore	-0.317138
0.100095	0	Activity	Canis aureus	5	m	Jackal 07 (Marker)	Omnivore	-0.0722101
0.100095	0	Activity	Canis aureus	5	m	Jackal 11	Omnivore	-0.15817
0.100095	0	Activity	Canis aureus	5	m	Jackal 12 (Kaana)	Omnivore	-0.148515
0.152944	0	Activity	Canis aureus	6	f	Jackal 06 (Ketama)	Omnivore	-0.124775
0.152944	0	Activity	Canis aureus	6	f	Jackal 09 (Roma)	Omnivore	0.25445
0.152944	0	Activity	Canis aureus	6	f	Jackal 10 (Jetli)	Omnivore	0.0017591
0.152944	0	Activity	Canis aureus	6	m	Jackal 07 (Marker)	Omnivore	-0.0666523
0.152944	0	Activity	Canis aureus	6	m	Jackal 11	Omnivore	-0.136625
0.152944	0	Activity	Canis aureus	6	m	Jackal 12 (Kaana)	Omnivore	0.222637
0.169193	0	Activity	Canis aureus	7	f	Jackal 06 (Ketama)	Omnivore	-0.13191
0.169193	0	Activity	Canis aureus	7	f	Jackal 09 (Roma)	Omnivore	-0.255401
0.169193	0	Activity	Canis aureus	7	f	Jackal 10 (Jetli)	Omnivore	-0.254203
0.169193	0	Activity	Canis aureus	7	m	Jackal 07 (Marker)	Omnivore	0.0291437
0.169193	0	Activity	Canis aureus	7	m	Jackal 11	Omnivore	-0.256585
0.169193	0	Activity	Canis aureus	7	m	Jackal 12 (Kaana)	Omnivore	-0.10938
0.153904	0	Activity	Canis aureus	8	f	Jackal 06 (Ketama)	Omnivore	-0.445831
0.153904	0	Activity	Canis aureus	8	f	Jackal 09 (Roma)	Omnivore	-0.0459116
0.153904	0	Activity	Canis aureus	8	f	Jackal 10 (Jetli)	Omnivore	0.0582197
0.153904	0	Activity	Canis aureus	8	m	Jackal 07 (Marker)	Omnivore	-0.174014
0.153904	0	Activity	Canis aureus	8	m	Jackal 11	Omnivore	-0.302842
0.153904	0	Activity	Canis aureus	8	m	Jackal 12 (Kaana)	Omnivore	-0.233746
0.116433	0	Activity	Canis aureus	9	f	Jackal 06 (Ketama)	Omnivore	-0.387218
0.116433	0	Activity	Canis aureus	9	f	Jackal 09 (Roma)	Omnivore	0.235224
0.116433	0	Activity	Canis aureus	9	f	Jackal 10 (Jetli)	Omnivore	0.118429
0.116433	0	Activity	Canis aureus	9	m	Jackal 07 (Marker)	Omnivore	0.120613
0.116433	0	Activity	Canis aureus	9	m	Jackal 11	Omnivore	-0.267291
0.116433	0	Activity	Canis aureus	9	m	Jackal 12 (Kaana)	Omnivore	-0.146206
0.0682803	0	Activity	Canis aureus	10	f	Jackal 06 (Ketama)	Omnivore	-0.714889
0.0682803	0	Activity	Canis aureus	10	f	Jackal 09 (Roma)	Omnivore	-0.0550595
0.0682803	0	Activity	Canis aureus	10	f	Jackal 10 (Jetli)	Omnivore	-0.0616531
0.0682803	0	Activity	Canis aureus	10	m	Jackal 07 (Marker)	Omnivore	0.366973
0.0682803	0	Activity	Canis aureus	10	m	Jackal 11	Omnivore	-0.23398
0.0682803	0	Activity	Canis aureus	10	m	Jackal 12 (Kaana)	Omnivore	-0.130984
-0.0726336	0	Displacements	Canis aureus	1	f	Jackal 06 (Ketama)	Omnivore	-0.411002
-0.0726336	0	Displacements	Canis aureus	1	f	Jackal 09 (Roma)	Omnivore	-0.315868
-0.0726336	0	Displacements	Canis aureus	1	f	Jackal 10 (Jetli)	Omnivore	-0.307303
-0.0726336	0	Displacements	Canis aureus	1	m	Jackal 07 (Marker)	Omnivore	-0.22727
-0.0726336	0	Displacements	Canis aureus	1	m	Jackal 11	Omnivore	-0.442627
-0.0726336	0	Displacements	Canis aureus	1	m	Jackal 12 (Kaana)	Omnivore	-0.390868
-0.0726336	0	Displacements	Canis aureus	1	m	Jackal 08 (Don)	Omnivore	-0.186075
-0.0564881	0	Displacements	Canis aureus	2	f	Jackal 06 (Ketama)	Omnivore	-0.226484
-0.0564881	0	Displacements	Canis aureus	2	f	Jackal 09 (Roma)	Omnivore	0.0188631
-0.0564881	0	Displacements	Canis aureus	2	f	Jackal 10 (Jetli)	Omnivore	-0.0454997
-0.0564881	0	Displacements	Canis aureus	2	m	Jackal 07 (Marker)	Omnivore	-0.115601
-0.0564881	0	Displacements	Canis aureus	2	m	Jackal 11	Omnivore	-0.364708
-0.0564881	0	Displacements	Canis aureus	2	m	Jackal 12 (Kaana)	Omnivore	-0.114522
-0.0564881	0	Displacements	Canis aureus	2	m	Jackal 08 (Don)	Omnivore	-0.211212
-0.0403433	0	Displacements	Canis aureus	3	f	Jackal 06 (Ketama)	Omnivore	-0.209056
-0.0403433	0	Displacements	Canis aureus	3	f	Jackal 09 (Roma)	Omnivore	-0.0583796
-0.0403433	0	Displacements	Canis aureus	3	f	Jackal 10 (Jetli)	Omnivore	0.053082
-0.0403433	0	Displacements	Canis aureus	3	m	Jackal 07 (Marker)	Omnivore	-0.307633
-0.0403433	0	Displacements	Canis aureus	3	m	Jackal 11	Omnivore	-0.369162
-0.0403433	0	Displacements	Canis aureus	3	m	Jackal 12 (Kaana)	Omnivore	-0.122691
-0.0403433	0	Displacements	Canis aureus	3	m	Jackal 08 (Don)	Omnivore	-0.301609
-0.0242002	0	Displacements	Canis aureus	4	f	Jackal 06 (Ketama)	Omnivore	-0.466587
-0.0242002	0	Displacements	Canis aureus	4	f	Jackal 09 (Roma)	Omnivore	0.196831
-0.0242002	0	Displacements	Canis aureus	4	f	Jackal 10 (Jetli)	Omnivore	-0.103807
-0.0242002	0	Displacements	Canis aureus	4	m	Jackal 07 (Marker)	Omnivore	-0.0485843
-0.0242002	0	Displacements	Canis aureus	4	m	Jackal 11	Omnivore	-0.430532
-0.0242002	0	Displacements	Canis aureus	4	m	Jackal 12 (Kaana)	Omnivore	0.162791
-0.0242002	0	Displacements	Canis aureus	4	m	Jackal 08 (Don)	Omnivore	-0.328421
-0.00805952	0	Displacements	Canis aureus	5	f	Jackal 06 (Ketama)	Omnivore	-0.252598
-0.00805952	0	Displacements	Canis aureus	5	f	Jackal 09 (Roma)	Omnivore	0.107125
-0.00805952	0	Displacements	Canis aureus	5	f	Jackal 10 (Jetli)	Omnivore	0.114525
-0.00805952	0	Displacements	Canis aureus	5	m	Jackal 07 (Marker)	Omnivore	-0.0512897
-0.00805952	0	Displacements	Canis aureus	5	m	Jackal 11	Omnivore	-0.23667
-0.00805952	0	Displacements	Canis aureus	5	m	Jackal 12 (Kaana)	Omnivore	-0.0676203
-0.00805952	0	Displacements	Canis aureus	5	m	Jackal 08 (Don)	Omnivore	-0.0420375
0.00807847	0	Displacements	Canis aureus	6	f	Jackal 06 (Ketama)	Omnivore	-0.284054
0.00807847	0	Displacements	Canis aureus	6	f	Jackal 09 (Roma)	Omnivore	-0.164863
0.00807847	0	Displacements	Canis aureus	6	f	Jackal 10 (Jetli)	Omnivore	-0.0178519
0.00807847	0	Displacements	Canis aureus	6	m	Jackal 07 (Marker)	Omnivore	-0.218134
0.00807847	0	Displacements	Canis aureus	6	m	Jackal 11	Omnivore	-0.00048535
0.00807847	0	Displacements	Canis aureus	6	m	Jackal 12 (Kaana)	Omnivore	0.0852588
0.00807847	0	Displacements	Canis aureus	6	m	Jackal 08 (Don)	Omnivore	-0.304621
0.0242137	0	Displacements	Canis aureus	7	f	Jackal 06 (Ketama)	Omnivore	-0.265872
0.0242137	0	Displacements	Canis aureus	7	f	Jackal 09 (Roma)	Omnivore	0.282961
0.0242137	0	Displacements	Canis aureus	7	f	Jackal 10 (Jetli)	Omnivore	0.0836112
0.0242137	0	Displacements	Canis aureus	7	m	Jackal 07 (Marker)	Omnivore	0.0407779
0.0242137	0	Displacements	Canis aureus	7	m	Jackal 11	Omnivore	-0.446788
0.0242137	0	Displacements	Canis aureus	7	m	Jackal 12 (Kaana)	Omnivore	-0.103225
0.0242137	0	Displacements	Canis aureus	7	m	Jackal 08 (Don)	Omnivore	-0.124813
0.0403466	0	Displacements	Canis aureus	8	f	Jackal 06 (Ketama)	Omnivore	-0.497643
0.0403466	0	Displacements	Canis aureus	8	f	Jackal 09 (Roma)	Omnivore	0.0918717
0.0403466	0	Displacements	Canis aureus	8	f	Jackal 10 (Jetli)	Omnivore	0.130976
0.0403466	0	Displacements	Canis aureus	8	m	Jackal 07 (Marker)	Omnivore	-0.392948
0.0403466	0	Displacements	Canis aureus	8	m	Jackal 11	Omnivore	-0.169933
0.0403466	0	Displacements	Canis aureus	8	m	Jackal 12 (Kaana)	Omnivore	0.0448824
0.0403466	0	Displacements	Canis aureus	8	m	Jackal 08 (Don)	Omnivore	0.125927
0.0564778	0	Displacements	Canis aureus	9	f	Jackal 06 (Ketama)	Omnivore	-0.79412
0.0564778	0	Displacements	Canis aureus	9	f	Jackal 09 (Roma)	Omnivore	0.368879
0.0564778	0	Displacements	Canis aureus	9	f	Jackal 10 (Jetli)	Omnivore	0.446538
0.0564778	0	Displacements	Canis aureus	9	m	Jackal 07 (Marker)	Omnivore	0.0959047
0.0564778	0	Displacements	Canis aureus	9	m	Jackal 11	Omnivore	-0.318538
0.0564778	0	Displacements	Canis aureus	9	m	Jackal 12 (Kaana)	Omnivore	0.142123
0.0564778	0	Displacements	Canis aureus	9	m	Jackal 08 (Don)	Omnivore	-0.402165
0.0726082	0	Displacements	Canis aureus	10	f	Jackal 06 (Ketama)	Omnivore	-0.627899
0.0726082	0	Displacements	Canis aureus	10	f	Jackal 09 (Roma)	Omnivore	0.0417172
0.0726082	0	Displacements	Canis aureus	10	f	Jackal 10 (Jetli)	Omnivore	-0.0116293
0.0726082	0	Displacements	Canis aureus	10	m	Jackal 07 (Marker)	Omnivore	-0.151008
0.0726082	0	Displacements	Canis aureus	10	m	Jackal 11	Omnivore	-0.252102
0.0726082	0	Displacements	Canis aureus	10	m	Jackal 12 (Kaana)	Omnivore	-0.0331512
0.0726082	0	Displacements	Canis aureus	10	m	Jackal 08 (Don)	Omnivore	-0.0397703
-0.174915	1	Activity	Crocuta crocuta	1	f	33869	Carnivore	-0.712805
-0.174915	1	Activity	Crocuta crocuta	1	f	33870	Carnivore	-0.777434
-0.174915	1	Activity	Crocuta crocuta	1	f	33871	Carnivore	0.158859
-0.174915	1	Activity	Crocuta crocuta	1	f	33872	Carnivore	-0.306155
-0.174915	1	Activity	Crocuta crocuta	1	f	33873	Carnivore	-0.105136
-0.174915	1	Activity	Crocuta crocuta	1	f	34310	Carnivore	0.434364
-0.174915	1	Activity	Crocuta crocuta	1	m	343102	Carnivore	-0.597375
-0.0827204	1	Activity	Crocuta crocuta	2	f	33869	Carnivore	0.456624
-0.0827204	1	Activity	Crocuta crocuta	2	f	33870	Carnivore	-0.321167
-0.0827204	1	Activity	Crocuta crocuta	2	f	33871	Carnivore	-0.783039
-0.0827204	1	Activity	Crocuta crocuta	2	f	33872	Carnivore	-0.431618
-0.0827204	1	Activity	Crocuta crocuta	2	f	33873	Carnivore	0.0855776
-0.0827204	1	Activity	Crocuta crocuta	2	f	34310	Carnivore	-0.267536
-0.0827204	1	Activity	Crocuta crocuta	2	m	343102	Carnivore	0.310102
0.000478182	1	Activity	Crocuta crocuta	3	f	33869	Carnivore	0.277147
0.000478182	1	Activity	Crocuta crocuta	3	f	33870	Carnivore	-0.154325
0.000478182	1	Activity	Crocuta crocuta	3	f	33871	Carnivore	0.745851
0.000478182	1	Activity	Crocuta crocuta	3	f	33872	Carnivore	-0.0653837
0.000478182	1	Activity	Crocuta crocuta	3	f	33873	Carnivore	0.347884
0.000478182	1	Activity	Crocuta crocuta	3	f	34310	Carnivore	0.335865
0.000478182	1	Activity	Crocuta crocuta	3	m	343102	Carnivore	-0.169263
0.0649977	1	Activity	Crocuta crocuta	4	f	33869	Carnivore	0.711864
0.0649977	1	Activity	Crocuta crocuta	4	f	33870	Carnivore	0.599423
0.0649977	1	Activity	Crocuta crocuta	4	f	33871	Carnivore	0.778874
0.0649977	1	Activity	Crocuta crocuta	4	f	33872	Carnivore	-0.0329184
0.0649977	1	Activity	Crocuta crocuta	4	f	33873	Carnivore	0.449523
0.0649977	1	Activity	Crocuta crocuta	4	f	34310	Carnivore	-0.0924772
0.0649977	1	Activity	Crocuta crocuta	4	m	343102	Carnivore	-0.287903
0.10296	1	Activity	Crocuta crocuta	5	f	33869	Carnivore	0.687272
0.10296	1	Activity	Crocuta crocuta	5	f	33870	Carnivore	-0.588073
0.10296	1	Activity	Crocuta crocuta	5	f	33871	Carnivore	0.810142
0.10296	1	Activity	Crocuta crocuta	5	f	33872	Carnivore	0.38324
0.10296	1	Activity	Crocuta crocuta	5	f	33873	Carnivore	-0.0148564
0.10296	1	Activity	Crocuta crocuta	5	f	34310	Carnivore	-0.113092
0.10296	1	Activity	Crocuta crocuta	5	m	343102	Carnivore	-0.377235
0.110101	1	Activity	Crocuta crocuta	6	f	33869	Carnivore	0.929773
0.110101	1	Activity	Crocuta crocuta	6	f	33870	Carnivore	0.689748
0.110101	1	Activity	Crocuta crocuta	6	f	33871	Carnivore	0.0872063
0.110101	1	Activity	Crocuta crocuta	6	f	33872	Carnivore	-0.121811
0.110101	1	Activity	Crocuta crocuta	6	f	33873	Carnivore	0.421563
0.110101	1	Activity	Crocuta crocuta	6	f	34310	Carnivore	-0.561634
0.110101	1	Activity	Crocuta crocuta	6	m	343102	Carnivore	-0.153929
0.08642	1	Activity	Crocuta crocuta	7	f	33869	Carnivore	-0.476078
0.08642	1	Activity	Crocuta crocuta	7	f	33870	Carnivore	0.0410366
0.08642	1	Activity	Crocuta crocuta	7	f	33871	Carnivore	-0.497753
0.08642	1	Activity	Crocuta crocuta	7	f	33872	Carnivore	0.354533
0.08642	1	Activity	Crocuta crocuta	7	f	33873	Carnivore	-0.453687
0.08642	1	Activity	Crocuta crocuta	7	f	34310	Carnivore	0.000915391
0.08642	1	Activity	Crocuta crocuta	7	m	343102	Carnivore	-0.381924
0.036182	1	Activity	Crocuta crocuta	8	f	33869	Carnivore	-0.24262
0.036182	1	Activity	Crocuta crocuta	8	f	33870	Carnivore	0.4348
0.036182	1	Activity	Crocuta crocuta	8	f	33871	Carnivore	-0.55197
0.036182	1	Activity	Crocuta crocuta	8	f	33872	Carnivore	0.00447797
0.036182	1	Activity	Crocuta crocuta	8	f	33873	Carnivore	0.38623
0.036182	1	Activity	Crocuta crocuta	8	f	34310	Carnivore	-0.290459
0.036182	1	Activity	Crocuta crocuta	8	m	343102	Carnivore	0.0648744
-0.0327351	1	Activity	Crocuta crocuta	9	f	33869	Carnivore	0.358714
-0.0327351	1	Activity	Crocuta crocuta	9	f	33870	Carnivore	0.5054
-0.0327351	1	Activity	Crocuta crocuta	9	f	33871	Carnivore	0.0380413
-0.0327351	1	Activity	Crocuta crocuta	9	f	33872	Carnivore	-0.176747
-0.0327351	1	Activity	Crocuta crocuta	9	f	33873	Carnivore	-0.388632
-0.0327351	1	Activity	Crocuta crocuta	9	f	34310	Carnivore	-0.0463294
-0.0327351	1	Activity	Crocuta crocuta	9	m	343102	Carnivore	0.0765743
-0.110648	1	Activity	Crocuta crocuta	10	f	33869	Carnivore	-0.313647
-0.110648	1	Activity	Crocuta crocuta	10	f	33870	Carnivore	-0.0642054
-0.110648	1	Activity	Crocuta crocuta	10	f	33871	Carnivore	0.62565
-0.110648	1	Activity	Crocuta crocuta	10	f	33872	Carnivore	-0.104513
-0.110648	1	Activity	Crocuta crocuta	10	f	33873	Carnivore	-0.115893
-0.110648	1	Activity	Crocuta crocuta	10	f	34310	Carnivore	-0.38578
-0.110648	1	Activity	Crocuta crocuta	10	m	343102	Carnivore	-0.122933
-0.174915	0	Activity	Crocuta crocuta	1	f	33869	Carnivore	-0.712805
-0.174915	0	Activity	Crocuta crocuta	1	f	33870	Carnivore	-0.777434
-0.174915	0	Activity	Crocuta crocuta	1	f	33871	Carnivore	0.158859
-0.174915	0	Activity	Crocuta crocuta	1	f	33872	Carnivore	-0.306155
-0.174915	0	Activity	Crocuta crocuta	1	f	33873	Carnivore	-0.105136
-0.174915	0	Activity	Crocuta crocuta	1	f	34310	Carnivore	0.434364
-0.174915	0	Activity	Crocuta crocuta	1	m	343102	Carnivore	-0.597375
-0.0827204	0	Activity	Crocuta crocuta	2	f	33869	Carnivore	0.456624
-0.0827204	0	Activity	Crocuta crocuta	2	f	33870	Carnivore	-0.321167
-0.0827204	0	Activity	Crocuta crocuta	2	f	33871	Carnivore	-0.783039
-0.0827204	0	Activity	Crocuta crocuta	2	f	33872	Carnivore	-0.431618
-0.0827204	0	Activity	Crocuta crocuta	2	f	33873	Carnivore	0.0855776
-0.0827204	0	Activity	Crocuta crocuta	2	f	34310	Carnivore	-0.267536
-0.0827204	0	Activity	Crocuta crocuta	2	m	343102	Carnivore	0.310102
0.000478182	0	Activity	Crocuta crocuta	3	f	33869	Carnivore	0.277147
0.000478182	0	Activity	Crocuta crocuta	3	f	33870	Carnivore	-0.154325
0.000478182	0	Activity	Crocuta crocuta	3	f	33871	Carnivore	0.745851
0.000478182	0	Activity	Crocuta crocuta	3	f	33872	Carnivore	-0.0653837
0.000478182	0	Activity	Crocuta crocuta	3	f	33873	Carnivore	0.347884
0.000478182	0	Activity	Crocuta crocuta	3	f	34310	Carnivore	0.335865
0.000478182	0	Activity	Crocuta crocuta	3	m	343102	Carnivore	-0.169263
0.0649977	0	Activity	Crocuta crocuta	4	f	33869	Carnivore	0.711864
0.0649977	0	Activity	Crocuta crocuta	4	f	33870	Carnivore	0.599423
0.0649977	0	Activity	Crocuta crocuta	4	f	33871	Carnivore	0.778874
0.0649977	0	Activity	Crocuta crocuta	4	f	33872	Carnivore	-0.0329184
0.0649977	0	Activity	Crocuta crocuta	4	f	33873	Carnivore	0.449523
0.0649977	0	Activity	Crocuta crocuta	4	f	34310	Carnivore	-0.0924772
0.0649977	0	Activity	Crocuta crocuta	4	m	343102	Carnivore	-0.287903
0.10296	0	Activity	Crocuta crocuta	5	f	33869	Carnivore	0.687272
0.10296	0	Activity	Crocuta crocuta	5	f	33870	Carnivore	-0.588073
0.10296	0	Activity	Crocuta crocuta	5	f	33871	Carnivore	0.810142
0.10296	0	Activity	Crocuta crocuta	5	f	33872	Carnivore	0.38324
0.10296	0	Activity	Crocuta crocuta	5	f	33873	Carnivore	-0.0148564
0.10296	0	Activity	Crocuta crocuta	5	f	34310	Carnivore	-0.113092
0.10296	0	Activity	Crocuta crocuta	5	m	343102	Carnivore	-0.377235
0.110101	0	Activity	Crocuta crocuta	6	f	33869	Carnivore	0.929773
0.110101	0	Activity	Crocuta crocuta	6	f	33870	Carnivore	0.689748
0.110101	0	Activity	Crocuta crocuta	6	f	33871	Carnivore	0.0872063
0.110101	0	Activity	Crocuta crocuta	6	f	33872	Carnivore	-0.121811
0.110101	0	Activity	Crocuta crocuta	6	f	33873	Carnivore	0.421563
0.110101	0	Activity	Crocuta crocuta	6	f	34310	Carnivore	-0.561634
0.110101	0	Activity	Crocuta crocuta	6	m	343102	Carnivore	-0.153929
0.08642	0	Activity	Crocuta crocuta	7	f	33869	Carnivore	-0.476078
0.08642	0	Activity	Crocuta crocuta	7	f	33870	Carnivore	0.0410366
0.08642	0	Activity	Crocuta crocuta	7	f	33871	Carnivore	-0.497753
0.08642	0	Activity	Crocuta crocuta	7	f	33872	Carnivore	0.354533
0.08642	0	Activity	Crocuta crocuta	7	f	33873	Carnivore	-0.453687
0.08642	0	Activity	Crocuta crocuta	7	f	34310	Carnivore	0.000915391
0.08642	0	Activity	Crocuta crocuta	7	m	343102	Carnivore	-0.381924
0.036182	0	Activity	Crocuta crocuta	8	f	33869	Carnivore	-0.24262
0.036182	0	Activity	Crocuta crocuta	8	f	33870	Carnivore	0.4348
0.036182	0	Activity	Crocuta crocuta	8	f	33871	Carnivore	-0.55197
0.036182	0	Activity	Crocuta crocuta	8	f	33872	Carnivore	0.00447797
0.036182	0	Activity	Crocuta crocuta	8	f	33873	Carnivore	0.38623
0.036182	0	Activity	Crocuta crocuta	8	f	34310	Carnivore	-0.290459
0.036182	0	Activity	Crocuta crocuta	8	m	343102	Carnivore	0.0648744
-0.0327351	0	Activity	Crocuta crocuta	9	f	33869	Carnivore	0.358714
-0.0327351	0	Activity	Crocuta crocuta	9	f	33870	Carnivore	0.5054
-0.0327351	0	Activity	Crocuta crocuta	9	f	33871	Carnivore	0.0380413
-0.0327351	0	Activity	Crocuta crocuta	9	f	33872	Carnivore	-0.176747
-0.0327351	0	Activity	Crocuta crocuta	9	f	33873	Carnivore	-0.388632
-0.0327351	0	Activity	Crocuta crocuta	9	f	34310	Carnivore	-0.0463294
-0.0327351	0	Activity	Crocuta crocuta	9	m	343102	Carnivore	0.0765743
-0.110648	0	Activity	Crocuta crocuta	10	f	33869	Carnivore	-0.313647
-0.110648	0	Activity	Crocuta crocuta	10	f	33870	Carnivore	-0.0642054
-0.110648	0	Activity	Crocuta crocuta	10	f	33871	Carnivore	0.62565
-0.110648	0	Activity	Crocuta crocuta	10	f	33872	Carnivore	-0.104513
-0.110648	0	Activity	Crocuta crocuta	10	f	33873	Carnivore	-0.115893
-0.110648	0	Activity	Crocuta crocuta	10	f	34310	Carnivore	-0.38578
-0.110648	0	Activity	Crocuta crocuta	10	m	343102	Carnivore	-0.122933
0.438025	1	Displacements	Crocuta crocuta	1	f	33869	Carnivore	-0.699687
0.438025	1	Displacements	Crocuta crocuta	1	f	33870	Carnivore	-0.890576
0.438025	1	Displacements	Crocuta crocuta	1	f	33872	Carnivore	-0.749769
0.438025	1	Displacements	Crocuta crocuta	1	f	34310	Carnivore	-0.813269
0.362432	1	Displacements	Crocuta crocuta	2	f	33869	Carnivore	0.350967
0.362432	1	Displacements	Crocuta crocuta	2	f	33870	Carnivore	0.866638
0.362432	1	Displacements	Crocuta crocuta	2	f	33872	Carnivore	-0.816119
0.362432	1	Displacements	Crocuta crocuta	2	f	34310	Carnivore	0.17682
0.28317	1	Displacements	Crocuta crocuta	3	f	33869	Carnivore	0.229146
0.28317	1	Displacements	Crocuta crocuta	3	f	33872	Carnivore	-0.386349
0.28317	1	Displacements	Crocuta crocuta	3	f	34310	Carnivore	-0.114896
0.196291	1	Displacements	Crocuta crocuta	4	f	33869	Carnivore	0.594466
0.196291	1	Displacements	Crocuta crocuta	4	f	33872	Carnivore	-0.109672
0.196291	1	Displacements	Crocuta crocuta	4	f	34310	Carnivore	-0.0518359
0.0985803	1	Displacements	Crocuta crocuta	5	f	33869	Carnivore	0.95586
0.0985803	1	Displacements	Crocuta crocuta	5	f	33870	Carnivore	0.0796395
0.0985803	1	Displacements	Crocuta crocuta	5	f	33871	Carnivore	0.698759
0.0985803	1	Displacements	Crocuta crocuta	5	f	33872	Carnivore	-0.567263
0.0985803	1	Displacements	Crocuta crocuta	5	f	33873	Carnivore	0.620787
0.0985803	1	Displacements	Crocuta crocuta	5	f	34310	Carnivore	-0.492521
-0.0116996	1	Displacements	Crocuta crocuta	6	f	33869	Carnivore	0.411311
-0.0116996	1	Displacements	Crocuta crocuta	6	f	33871	Carnivore	-0.710859
-0.0116996	1	Displacements	Crocuta crocuta	6	f	33872	Carnivore	-0.553274
-0.0116996	1	Displacements	Crocuta crocuta	6	f	33873	Carnivore	0.580226
-0.0116996	1	Displacements	Crocuta crocuta	6	f	34310	Carnivore	-0.13205
-0.134549	1	Displacements	Crocuta crocuta	7	f	33869	Carnivore	-0.762456
-0.134549	1	Displacements	Crocuta crocuta	7	f	33871	Carnivore	-0.758619
-0.134549	1	Displacements	Crocuta crocuta	7	f	33872	Carnivore	0.126909
-0.134549	1	Displacements	Crocuta crocuta	7	f	33873	Carnivore	-0.282734
-0.134549	1	Displacements	Crocuta crocuta	7	f	34310	Carnivore	-0.412088
-0.268229	1	Displacements	Crocuta crocuta	8	f	33869	Carnivore	-0.221874
-0.268229	1	Displacements	Crocuta crocuta	8	f	33871	Carnivore	-0.00106843
-0.268229	1	Displacements	Crocuta crocuta	8	f	33872	Carnivore	0.00584329
-0.268229	1	Displacements	Crocuta crocuta	8	f	33873	Carnivore	0.50559
-0.268229	1	Displacements	Crocuta crocuta	8	f	34310	Carnivore	0.307292
-0.409527	1	Displacements	Crocuta crocuta	9	f	33869	Carnivore	0.772152
-0.409527	1	Displacements	Crocuta crocuta	9	f	33870	Carnivore	0.928495
-0.409527	1	Displacements	Crocuta crocuta	9	f	33871	Carnivore	0.289824
-0.409527	1	Displacements	Crocuta crocuta	9	f	33872	Carnivore	0.0555049
-0.409527	1	Displacements	Crocuta crocuta	9	f	33873	Carnivore	-0.474352
-0.409527	1	Displacements	Crocuta crocuta	9	f	34310	Carnivore	0.15629
-0.554494	1	Displacements	Crocuta crocuta	10	f	33869	Carnivore	-0.465986
-0.554494	1	Displacements	Crocuta crocuta	10	f	33870	Carnivore	0.508111
-0.554494	1	Displacements	Crocuta crocuta	10	f	33871	Carnivore	0.250654
-0.554494	1	Displacements	Crocuta crocuta	10	f	33872	Carnivore	-0.101318
-0.554494	1	Displacements	Crocuta crocuta	10	f	33873	Carnivore	-0.22023
-0.554494	1	Displacements	Crocuta crocuta	10	f	34310	Carnivore	-0.154935
0.438025	0	Displacements	Crocuta crocuta	1	f	33869	Carnivore	-0.699687
0.438025	0	Displacements	Crocuta crocuta	1	f	33870	Carnivore	-0.890576
0.438025	0	Displacements	Crocuta crocuta	1	f	33872	Carnivore	-0.749769
0.438025	0	Displacements	Crocuta crocuta	1	f	34310	Carnivore	-0.813269
0.362432	0	Displacements	Crocuta crocuta	2	f	33869	Carnivore	0.350967
0.362432	0	Displacements	Crocuta crocuta	2	f	33870	Carnivore	0.866638
0.362432	0	Displacements	Crocuta crocuta	2	f	33872	Carnivore	-0.816119
0.362432	0	Displacements	Crocuta crocuta	2	f	34310	Carnivore	0.17682
0.28317	0	Displacements	Crocuta crocuta	3	f	33869	Carnivore	0.229146
0.28317	0	Displacements	Crocuta crocuta	3	f	33872	Carnivore	-0.386349
0.28317	0	Displacements	Crocuta crocuta	3	f	34310	Carnivore	-0.114896
0.196291	0	Displacements	Crocuta crocuta	4	f	33869	Carnivore	0.594466
0.196291	0	Displacements	Crocuta crocuta	4	f	33872	Carnivore	-0.109672
0.196291	0	Displacements	Crocuta crocuta	4	f	34310	Carnivore	-0.0518359
0.0985803	0	Displacements	Crocuta crocuta	5	f	33869	Carnivore	0.95586
0.0985803	0	Displacements	Crocuta crocuta	5	f	33870	Carnivore	0.0796395
0.0985803	0	Displacements	Crocuta crocuta	5	f	33871	Carnivore	0.698759
0.0985803	0	Displacements	Crocuta crocuta	5	f	33872	Carnivore	-0.567263
0.0985803	0	Displacements	Crocuta crocuta	5	f	33873	Carnivore	0.620787
0.0985803	0	Displacements	Crocuta crocuta	5	f	34310	Carnivore	-0.492521
-0.0116996	0	Displacements	Crocuta crocuta	6	f	33869	Carnivore	0.411311
-0.0116996	0	Displacements	Crocuta crocuta	6	f	33871	Carnivore	-0.710859
-0.0116996	0	Displacements	Crocuta crocuta	6	f	33872	Carnivore	-0.553274
-0.0116996	0	Displacements	Crocuta crocuta	6	f	33873	Carnivore	0.580226
-0.0116996	0	Displacements	Crocuta crocuta	6	f	34310	Carnivore	-0.13205
-0.134549	0	Displacements	Crocuta crocuta	7	f	33869	Carnivore	-0.762456
-0.134549	0	Displacements	Crocuta crocuta	7	f	33871	Carnivore	-0.758619
-0.134549	0	Displacements	Crocuta crocuta	7	f	33872	Carnivore	0.126909
-0.134549	0	Displacements	Crocuta crocuta	7	f	33873	Carnivore	-0.282734
-0.134549	0	Displacements	Crocuta crocuta	7	f	34310	Carnivore	-0.412088
-0.268229	0	Displacements	Crocuta crocuta	8	f	33869	Carnivore	-0.221874
-0.268229	0	Displacements	Crocuta crocuta	8	f	33871	Carnivore	-0.00106843
-0.268229	0	Displacements	Crocuta crocuta	8	f	33872	Carnivore	0.00584329
-0.268229	0	Displacements	Crocuta crocuta	8	f	33873	Carnivore	0.50559
-0.268229	0	Displacements	Crocuta crocuta	8	f	34310	Carnivore	0.307292
-0.409527	0	Displacements	Crocuta crocuta	9	f	33869	Carnivore	0.772152
-0.409527	0	Displacements	Crocuta crocuta	9	f	33870	Carnivore	0.928495
-0.409527	0	Displacements	Crocuta crocuta	9	f	33871	Carnivore	0.289824
-0.409527	0	Displacements	Crocuta crocuta	9	f	33872	Carnivore	0.0555049
-0.409527	0	Displacements	Crocuta crocuta	9	f	33873	Carnivore	-0.474352
-0.409527	0	Displacements	Crocuta crocuta	9	f	34310	Carnivore	0.15629
-0.554494	0	Displacements	Crocuta crocuta	10	f	33869	Carnivore	-0.465986
-0.554494	0	Displacements	Crocuta crocuta	10	f	33870	Carnivore	0.508111
-0.554494	0	Displacements	Crocuta crocuta	10	f	33871	Carnivore	0.250654
-0.554494	0	Displacements	Crocuta crocuta	10	f	33872	Carnivore	-0.101318
-0.554494	0	Displacements	Crocuta crocuta	10	f	33873	Carnivore	-0.22023
-0.554494	0	Displacements	Crocuta crocuta	10	f	34310	Carnivore	-0.154935
-0.0244398	0	Activity	Cryptoprocta ferox	1	f	1109	Carnivore	0.732163
-0.0244398	0	Activity	Cryptoprocta ferox	1	f	1112	Carnivore	-0.1298
-0.0244398	0	Activity	Cryptoprocta ferox	1	f	1113	Carnivore	0.507293
-0.0244398	0	Activity	Cryptoprocta ferox	1	f	1117	Carnivore	-0.710082
-0.0244398	0	Activity	Cryptoprocta ferox	1	f	1044	Carnivore	-0.148492
-0.0244398	0	Activity	Cryptoprocta ferox	1	f	1221	Carnivore	0.169501
-0.0244398	0	Activity	Cryptoprocta ferox	1	f	1041	Carnivore	-0.460895
-0.0244398	0	Activity	Cryptoprocta ferox	1	m	1224	Carnivore	0.149883
-0.0244398	0	Activity	Cryptoprocta ferox	1	m	1220	Carnivore	-0.31679
-0.0244398	0	Activity	Cryptoprocta ferox	1	f	1217	Carnivore	-0.3855
-0.0244398	0	Activity	Cryptoprocta ferox	1	m	1219	Carnivore	-0.178912
-0.0190083	0	Activity	Cryptoprocta ferox	2	f	1109	Carnivore	-0.328955
-0.0190083	0	Activity	Cryptoprocta ferox	2	f	1112	Carnivore	-0.231112
-0.0190083	0	Activity	Cryptoprocta ferox	2	f	1113	Carnivore	0.36169
-0.0190083	0	Activity	Cryptoprocta ferox	2	f	1117	Carnivore	-0.10218
-0.0190083	0	Activity	Cryptoprocta ferox	2	f	1044	Carnivore	-0.221017
-0.0190083	0	Activity	Cryptoprocta ferox	2	f	1221	Carnivore	0.052556
-0.0190083	0	Activity	Cryptoprocta ferox	2	f	1041	Carnivore	-0.0496867
-0.0190083	0	Activity	Cryptoprocta ferox	2	m	1220	Carnivore	-0.152539
-0.0190083	0	Activity	Cryptoprocta ferox	2	f	1217	Carnivore	-0.162123
-0.0135768	0	Activity	Cryptoprocta ferox	3	f	1109	Carnivore	0.288444
-0.0135768	0	Activity	Cryptoprocta ferox	3	f	1112	Carnivore	-0.439906
-0.0135768	0	Activity	Cryptoprocta ferox	3	f	1113	Carnivore	-0.155262
-0.0135768	0	Activity	Cryptoprocta ferox	3	f	1117	Carnivore	-0.629152
-0.0135768	0	Activity	Cryptoprocta ferox	3	f	1044	Carnivore	-0.103775
-0.0135768	0	Activity	Cryptoprocta ferox	3	f	1221	Carnivore	0.233006
-0.0135768	0	Activity	Cryptoprocta ferox	3	f	1041	Carnivore	-0.394899
-0.0135768	0	Activity	Cryptoprocta ferox	3	m	1224	Carnivore	0.655374
-0.0135768	0	Activity	Cryptoprocta ferox	3	m	1220	Carnivore	0.486736
-0.0135768	0	Activity	Cryptoprocta ferox	3	f	1217	Carnivore	0.349989
-0.0135768	0	Activity	Cryptoprocta ferox	3	m	1219	Carnivore	0.203228
-0.0081453	0	Activity	Cryptoprocta ferox	4	f	1109	Carnivore	-0.513784
-0.0081453	0	Activity	Cryptoprocta ferox	4	f	1112	Carnivore	0.030201
-0.0081453	0	Activity	Cryptoprocta ferox	4	f	1113	Carnivore	0.15278
-0.0081453	0	Activity	Cryptoprocta ferox	4	f	1117	Carnivore	-0.714112
-0.0081453	0	Activity	Cryptoprocta ferox	4	f	1044	Carnivore	0.150249
-0.0081453	0	Activity	Cryptoprocta ferox	4	f	1221	Carnivore	0.230507
-0.0081453	0	Activity	Cryptoprocta ferox	4	f	1041	Carnivore	0.174441
-0.0081453	0	Activity	Cryptoprocta ferox	4	m	1220	Carnivore	0.114807
-0.0081453	0	Activity	Cryptoprocta ferox	4	f	1217	Carnivore	0.267469
-0.0081453	0	Activity	Cryptoprocta ferox	4	m	1219	Carnivore	-0.416554
-0.00271387	0	Activity	Cryptoprocta ferox	5	f	1109	Carnivore	-0.651147
-0.00271387	0	Activity	Cryptoprocta ferox	5	f	1112	Carnivore	-0.142569
-0.00271387	0	Activity	Cryptoprocta ferox	5	f	1113	Carnivore	-0.208033
-0.00271387	0	Activity	Cryptoprocta ferox	5	f	1117	Carnivore	-0.623336
-0.00271387	0	Activity	Cryptoprocta ferox	5	f	1044	Carnivore	0.584711
-0.00271387	0	Activity	Cryptoprocta ferox	5	f	1221	Carnivore	-0.371741
-0.00271387	0	Activity	Cryptoprocta ferox	5	f	1041	Carnivore	0.157697
-0.00271387	0	Activity	Cryptoprocta ferox	5	m	1224	Carnivore	-0.243982
-0.00271387	0	Activity	Cryptoprocta ferox	5	m	1220	Carnivore	0.545355
-0.00271387	0	Activity	Cryptoprocta ferox	5	f	1217	Carnivore	-0.234402
-0.00271387	0	Activity	Cryptoprocta ferox	5	m	1219	Carnivore	-0.172146
0.00271752	0	Activity	Cryptoprocta ferox	6	f	1109	Carnivore	-0.208087
0.00271752	0	Activity	Cryptoprocta ferox	6	f	1112	Carnivore	-0.0682946
0.00271752	0	Activity	Cryptoprocta ferox	6	f	1113	Carnivore	-0.161043
0.00271752	0	Activity	Cryptoprocta ferox	6	f	1117	Carnivore	-0.551755
0.00271752	0	Activity	Cryptoprocta ferox	6	f	1044	Carnivore	0.640029
0.00271752	0	Activity	Cryptoprocta ferox	6	f	1221	Carnivore	0.673737
0.00271752	0	Activity	Cryptoprocta ferox	6	f	1041	Carnivore	-0.253472
0.00271752	0	Activity	Cryptoprocta ferox	6	m	1224	Carnivore	-0.401031
0.00271752	0	Activity	Cryptoprocta ferox	6	m	1220	Carnivore	0.531748
0.00271752	0	Activity	Cryptoprocta ferox	6	f	1217	Carnivore	0.21504
0.00271752	0	Activity	Cryptoprocta ferox	6	m	1219	Carnivore	0.460847
0.00814887	0	Activity	Cryptoprocta ferox	7	f	1109	Carnivore	-0.0826587
0.00814887	0	Activity	Cryptoprocta ferox	7	f	1112	Carnivore	-0.33285
0.00814887	0	Activity	Cryptoprocta ferox	7	f	1113	Carnivore	-0.233928
0.00814887	0	Activity	Cryptoprocta ferox	7	f	1117	Carnivore	0.0889454
0.00814887	0	Activity	Cryptoprocta ferox	7	f	1044	Carnivore	-0.043282
0.00814887	0	Activity	Cryptoprocta ferox	7	f	1221	Carnivore	-0.481019
0.00814887	0	Activity	Cryptoprocta ferox	7	f	1041	Carnivore	-0.235328
0.00814887	0	Activity	Cryptoprocta ferox	7	m	1224	Carnivore	-0.26662
0.00814887	0	Activity	Cryptoprocta ferox	7	m	1220	Carnivore	-0.139392
0.00814887	0	Activity	Cryptoprocta ferox	7	f	1217	Carnivore	-0.296995
0.00814887	0	Activity	Cryptoprocta ferox	7	m	1219	Carnivore	0.724293
0.0135802	0	Activity	Cryptoprocta ferox	8	f	1109	Carnivore	0.416917
0.0135802	0	Activity	Cryptoprocta ferox	8	f	1112	Carnivore	-0.12854
0.0135802	0	Activity	Cryptoprocta ferox	8	f	1113	Carnivore	0.223293
0.0135802	0	Activity	Cryptoprocta ferox	8	f	1117	Carnivore	0.0553383
0.0135802	0	Activity	Cryptoprocta ferox	8	f	1044	Carnivore	0.462873
0.0135802	0	Activity	Cryptoprocta ferox	8	f	1221	Carnivore	0.103776
0.0135802	0	Activity	Cryptoprocta ferox	8	m	1224	Carnivore	0.14746
0.0135802	0	Activity	Cryptoprocta ferox	8	m	1220	Carnivore	0.82487
0.0135802	0	Activity	Cryptoprocta ferox	8	f	1217	Carnivore	-0.182433
0.0190115	0	Activity	Cryptoprocta ferox	9	f	1109	Carnivore	0.201417
0.0190115	0	Activity	Cryptoprocta ferox	9	f	1112	Carnivore	-0.135781
0.0190115	0	Activity	Cryptoprocta ferox	9	f	1113	Carnivore	-0.046836
0.0190115	0	Activity	Cryptoprocta ferox	9	f	1117	Carnivore	0.329785
0.0190115	0	Activity	Cryptoprocta ferox	9	f	1044	Carnivore	0.593164
0.0190115	0	Activity	Cryptoprocta ferox	9	f	1221	Carnivore	-0.575557
0.0190115	0	Activity	Cryptoprocta ferox	9	f	1041	Carnivore	0.767626
0.0190115	0	Activity	Cryptoprocta ferox	9	m	1224	Carnivore	-0.363099
0.0190115	0	Activity	Cryptoprocta ferox	9	m	1220	Carnivore	-0.269202
0.0190115	0	Activity	Cryptoprocta ferox	9	f	1217	Carnivore	-0.388038
0.0190115	0	Activity	Cryptoprocta ferox	9	m	1219	Carnivore	-0.0537549
0.0244428	0	Activity	Cryptoprocta ferox	10	f	1109	Carnivore	0.411952
0.0244428	0	Activity	Cryptoprocta ferox	10	f	1112	Carnivore	0.201002
0.0244428	0	Activity	Cryptoprocta ferox	10	f	1113	Carnivore	-0.433101
0.0244428	0	Activity	Cryptoprocta ferox	10	f	1117	Carnivore	-0.465282
0.0244428	0	Activity	Cryptoprocta ferox	10	f	1044	Carnivore	-0.216176
0.0244428	0	Activity	Cryptoprocta ferox	10	f	1221	Carnivore	0.408153
0.0244428	0	Activity	Cryptoprocta ferox	10	f	1041	Carnivore	0.559127
0.0244428	0	Activity	Cryptoprocta ferox	10	m	1224	Carnivore	-0.532585
0.0244428	0	Activity	Cryptoprocta ferox	10	m	1220	Carnivore	-0.271963
0.0244428	0	Activity	Cryptoprocta ferox	10	f	1217	Carnivore	-0.126153
0.0244428	0	Activity	Cryptoprocta ferox	10	m	1219	Carnivore	-0.208628
0.120472	0	Displacements	Cryptoprocta ferox	1	m	1220	Carnivore	-0.0989238
0.120472	0	Displacements	Cryptoprocta ferox	1	f	1217	Carnivore	-0.73385
0.120472	0	Displacements	Cryptoprocta ferox	1	m	1219	Carnivore	-0.0791032
0.120472	0	Displacements	Cryptoprocta ferox	1	m	1224	Carnivore	-0.833547
0.234005	0	Displacements	Cryptoprocta ferox	2	m	1220	Carnivore	0.652888
0.234005	0	Displacements	Cryptoprocta ferox	2	f	1217	Carnivore	-0.244749
0.323868	0	Displacements	Cryptoprocta ferox	3	m	1219	Carnivore	0.535736
0.323868	0	Displacements	Cryptoprocta ferox	3	m	1224	Carnivore	0.275137
0.364581	0	Displacements	Cryptoprocta ferox	4	f	1217	Carnivore	0.426807
0.364581	0	Displacements	Cryptoprocta ferox	4	m	1219	Carnivore	-0.941094
0.364581	0	Displacements	Cryptoprocta ferox	4	m	1224	Carnivore	0.777598
0.335414	0	Displacements	Cryptoprocta ferox	5	m	1220	Carnivore	0.788309
0.335414	0	Displacements	Cryptoprocta ferox	5	f	1217	Carnivore	-0.647831
0.335414	0	Displacements	Cryptoprocta ferox	5	m	1219	Carnivore	0.235684
0.335414	0	Displacements	Cryptoprocta ferox	5	m	1224	Carnivore	-0.387278
0.225147	0	Displacements	Cryptoprocta ferox	6	f	1217	Carnivore	0.078682
0.225147	0	Displacements	Cryptoprocta ferox	6	m	1219	Carnivore	0.879829
0.225147	0	Displacements	Cryptoprocta ferox	6	m	1224	Carnivore	-0.88442
0.0337793	0	Displacements	Cryptoprocta ferox	7	m	1220	Carnivore	-0.00189665
0.0337793	0	Displacements	Cryptoprocta ferox	7	f	1217	Carnivore	-0.261868
0.0337793	0	Displacements	Cryptoprocta ferox	7	m	1224	Carnivore	-0.823528
-0.227468	0	Displacements	Cryptoprocta ferox	8	m	1220	Carnivore	0.392368
-0.227468	0	Displacements	Cryptoprocta ferox	8	f	1217	Carnivore	-0.68213
-0.227468	0	Displacements	Cryptoprocta ferox	8	m	1219	Carnivore	0.713419
-0.227468	0	Displacements	Cryptoprocta ferox	8	m	1224	Carnivore	0.145397
-0.537866	0	Displacements	Cryptoprocta ferox	9	m	1220	Carnivore	-0.630407
-0.537866	0	Displacements	Cryptoprocta ferox	9	f	1217	Carnivore	-0.698055
-0.537866	0	Displacements	Cryptoprocta ferox	9	m	1219	Carnivore	-0.540142
-0.537866	0	Displacements	Cryptoprocta ferox	9	m	1224	Carnivore	-0.928735
-0.871933	0	Displacements	Cryptoprocta ferox	10	m	1220	Carnivore	-0.601922
-0.871933	0	Displacements	Cryptoprocta ferox	10	f	1217	Carnivore	0.263909
-0.871933	0	Displacements	Cryptoprocta ferox	10	m	1219	Carnivore	-0.828004
-0.871933	0	Displacements	Cryptoprocta ferox	10	m	1224	Carnivore	-0.814692
-0.19387	1	Activity	Gazella subgutturosa	1	m	90769	Herbivore	-0.259293
-0.19387	1	Activity	Gazella subgutturosa	1	f	90762	Herbivore	0.497585
-0.19387	1	Activity	Gazella subgutturosa	1	f	90763	Herbivore	-0.644613
-0.19387	1	Activity	Gazella subgutturosa	1	f	90774	Herbivore	0.254558
-0.19387	1	Activity	Gazella subgutturosa	1	m	90761	Herbivore	-0.291523
-0.19387	1	Activity	Gazella subgutturosa	1	m	90760	Herbivore	-0.732671
-0.19387	1	Activity	Gazella subgutturosa	1	m	90767	Herbivore	-0.143922
-0.157723	1	Activity	Gazella subgutturosa	2	m	90769	Herbivore	-0.171135
-0.157723	1	Activity	Gazella subgutturosa	2	f	90762	Herbivore	0.34058
-0.157723	1	Activity	Gazella subgutturosa	2	f	90763	Herbivore	-0.510505
-0.157723	1	Activity	Gazella subgutturosa	2	f	90774	Herbivore	-0.128304
-0.157723	1	Activity	Gazella subgutturosa	2	m	90761	Herbivore	-0.315918
-0.157723	1	Activity	Gazella subgutturosa	2	m	90760	Herbivore	-0.473935
-0.157723	1	Activity	Gazella subgutturosa	2	m	90767	Herbivore	-0.329297
-0.120406	1	Activity	Gazella subgutturosa	3	m	90769	Herbivore	-0.177497
-0.120406	1	Activity	Gazella subgutturosa	3	f	90762	Herbivore	-0.265969
-0.120406	1	Activity	Gazella subgutturosa	3	f	90763	Herbivore	-0.482566
-0.120406	1	Activity	Gazella subgutturosa	3	f	90774	Herbivore	0.00159526
-0.120406	1	Activity	Gazella subgutturosa	3	m	90761	Herbivore	-0.461273
-0.120406	1	Activity	Gazella subgutturosa	3	m	90760	Herbivore	-0.211381
-0.120406	1	Activity	Gazella subgutturosa	3	m	90767	Herbivore	-0.0731253
-0.0806588	1	Activity	Gazella subgutturosa	4	m	90769	Herbivore	-0.12024
-0.0806588	1	Activity	Gazella subgutturosa	4	f	90762	Herbivore	-0.355878
-0.0806588	1	Activity	Gazella subgutturosa	4	f	90763	Herbivore	-0.357398
-0.0806588	1	Activity	Gazella subgutturosa	4	f	90774	Herbivore	-0.069052
-0.0806588	1	Activity	Gazella subgutturosa	4	m	90761	Herbivore	-0.207156
-0.0806588	1	Activity	Gazella subgutturosa	4	m	90760	Herbivore	-0.40042
-0.0806588	1	Activity	Gazella subgutturosa	4	m	90767	Herbivore	-0.183046
-0.0374552	1	Activity	Gazella subgutturosa	5	m	90769	Herbivore	0.274198
-0.0374552	1	Activity	Gazella subgutturosa	5	f	90762	Herbivore	-0.23913
-0.0374552	1	Activity	Gazella subgutturosa	5	f	90763	Herbivore	-0.336165
-0.0374552	1	Activity	Gazella subgutturosa	5	f	90774	Herbivore	-0.123747
-0.0374552	1	Activity	Gazella subgutturosa	5	m	90761	Herbivore	-0.319984
-0.0374552	1	Activity	Gazella subgutturosa	5	m	90760	Herbivore	-0.412832
-0.0374552	1	Activity	Gazella subgutturosa	5	m	90767	Herbivore	-0.254774
0.00975925	1	Activity	Gazella subgutturosa	6	m	90769	Herbivore	-0.0975189
0.00975925	1	Activity	Gazella subgutturosa	6	f	90762	Herbivore	-0.261943
0.00975925	1	Activity	Gazella subgutturosa	6	f	90763	Herbivore	-0.502682
0.00975925	1	Activity	Gazella subgutturosa	6	f	90774	Herbivore	0.237466
0.00975925	1	Activity	Gazella subgutturosa	6	m	90761	Herbivore	-0.387071
0.00975925	1	Activity	Gazella subgutturosa	6	m	90760	Herbivore	-0.481573
0.00975925	1	Activity	Gazella subgutturosa	6	m	90767	Herbivore	-0.102003
0.0609845	1	Activity	Gazella subgutturosa	7	m	90769	Herbivore	-0.124784
0.0609845	1	Activity	Gazella subgutturosa	7	f	90762	Herbivore	-0.0284487
0.0609845	1	Activity	Gazella subgutturosa	7	f	90763	Herbivore	-0.243406
0.0609845	1	Activity	Gazella subgutturosa	7	f	90774	Herbivore	0.00273473
0.0609845	1	Activity	Gazella subgutturosa	7	m	90761	Herbivore	0.0449278
0.0609845	1	Activity	Gazella subgutturosa	7	m	90760	Herbivore	-0.190376
0.0609845	1	Activity	Gazella subgutturosa	7	m	90767	Herbivore	0.199814
0.115666	1	Activity	Gazella subgutturosa	8	m	90769	Herbivore	-0.0275379
0.115666	1	Activity	Gazella subgutturosa	8	f	90762	Herbivore	-0.131777
0.115666	1	Activity	Gazella subgutturosa	8	f	90763	Herbivore	0.128744
0.115666	1	Activity	Gazella subgutturosa	8	f	90774	Herbivore	0.201003
0.115666	1	Activity	Gazella subgutturosa	8	m	90761	Herbivore	0.270583
0.115666	1	Activity	Gazella subgutturosa	8	m	90760	Herbivore	-0.0500286
0.115666	1	Activity	Gazella subgutturosa	8	m	90767	Herbivore	0.0190964
0.172778	1	Activity	Gazella subgutturosa	9	m	90769	Herbivore	0.134236
0.172778	1	Activity	Gazella subgutturosa	9	f	90762	Herbivore	-0.161299
0.172778	1	Activity	Gazella subgutturosa	9	f	90763	Herbivore	-0.460215
0.172778	1	Activity	Gazella subgutturosa	9	f	90774	Herbivore	0.375342
0.172778	1	Activity	Gazella subgutturosa	9	m	90761	Herbivore	0.558244
0.172778	1	Activity	Gazella subgutturosa	9	m	90760	Herbivore	0.232576
0.172778	1	Activity	Gazella subgutturosa	9	m	90767	Herbivore	0.52585
0.23106	1	Activity	Gazella subgutturosa	10	m	90769	Herbivore	-0.106607
0.23106	1	Activity	Gazella subgutturosa	10	f	90762	Herbivore	-0.0378422
0.23106	1	Activity	Gazella subgutturosa	10	f	90763	Herbivore	-0.366339
0.23106	1	Activity	Gazella subgutturosa	10	f	90774	Herbivore	0.0289426
0.23106	1	Activity	Gazella subgutturosa	10	m	90761	Herbivore	0.122179
0.23106	1	Activity	Gazella subgutturosa	10	m	90760	Herbivore	0.231621
0.23106	1	Activity	Gazella subgutturosa	10	m	90767	Herbivore	0.0964136
-0.19387	0	Activity	Gazella subgutturosa	1	m	90769	Herbivore	-0.259293
-0.19387	0	Activity	Gazella subgutturosa	1	f	90762	Herbivore	0.497585
-0.19387	0	Activity	Gazella subgutturosa	1	f	90763	Herbivore	-0.644613
-0.19387	0	Activity	Gazella subgutturosa	1	f	90774	Herbivore	0.254558
-0.19387	0	Activity	Gazella subgutturosa	1	m	90761	Herbivore	-0.291523
-0.19387	0	Activity	Gazella subgutturosa	1	m	90760	Herbivore	-0.732671
-0.19387	0	Activity	Gazella subgutturosa	1	m	90767	Herbivore	-0.143922
-0.157723	0	Activity	Gazella subgutturosa	2	m	90769	Herbivore	-0.171135
-0.157723	0	Activity	Gazella subgutturosa	2	f	90762	Herbivore	0.34058
-0.157723	0	Activity	Gazella subgutturosa	2	f	90763	Herbivore	-0.510505
-0.157723	0	Activity	Gazella subgutturosa	2	f	90774	Herbivore	-0.128304
-0.157723	0	Activity	Gazella subgutturosa	2	m	90761	Herbivore	-0.315918
-0.157723	0	Activity	Gazella subgutturosa	2	m	90760	Herbivore	-0.473935
-0.157723	0	Activity	Gazella subgutturosa	2	m	90767	Herbivore	-0.329297
-0.120406	0	Activity	Gazella subgutturosa	3	m	90769	Herbivore	-0.177497
-0.120406	0	Activity	Gazella subgutturosa	3	f	90762	Herbivore	-0.265969
-0.120406	0	Activity	Gazella subgutturosa	3	f	90763	Herbivore	-0.482566
-0.120406	0	Activity	Gazella subgutturosa	3	f	90774	Herbivore	0.00159526
-0.120406	0	Activity	Gazella subgutturosa	3	m	90761	Herbivore	-0.461273
-0.120406	0	Activity	Gazella subgutturosa	3	m	90760	Herbivore	-0.211381
-0.120406	0	Activity	Gazella subgutturosa	3	m	90767	Herbivore	-0.0731253
-0.0806588	0	Activity	Gazella subgutturosa	4	m	90769	Herbivore	-0.12024
-0.0806588	0	Activity	Gazella subgutturosa	4	f	90762	Herbivore	-0.355878
-0.0806588	0	Activity	Gazella subgutturosa	4	f	90763	Herbivore	-0.357398
-0.0806588	0	Activity	Gazella subgutturosa	4	f	90774	Herbivore	-0.069052
-0.0806588	0	Activity	Gazella subgutturosa	4	m	90761	Herbivore	-0.207156
-0.0806588	0	Activity	Gazella subgutturosa	4	m	90760	Herbivore	-0.40042
-0.0806588	0	Activity	Gazella subgutturosa	4	m	90767	Herbivore	-0.183046
-0.0374552	0	Activity	Gazella subgutturosa	5	m	90769	Herbivore	0.274198
-0.0374552	0	Activity	Gazella subgutturosa	5	f	90762	Herbivore	-0.23913
-0.0374552	0	Activity	Gazella subgutturosa	5	f	90763	Herbivore	-0.336165
-0.0374552	0	Activity	Gazella subgutturosa	5	f	90774	Herbivore	-0.123747
-0.0374552	0	Activity	Gazella subgutturosa	5	m	90761	Herbivore	-0.319984
-0.0374552	0	Activity	Gazella subgutturosa	5	m	90760	Herbivore	-0.412832
-0.0374552	0	Activity	Gazella subgutturosa	5	m	90767	Herbivore	-0.254774
0.00975925	0	Activity	Gazella subgutturosa	6	m	90769	Herbivore	-0.0975189
0.00975925	0	Activity	Gazella subgutturosa	6	f	90762	Herbivore	-0.261943
0.00975925	0	Activity	Gazella subgutturosa	6	f	90763	Herbivore	-0.502682
0.00975925	0	Activity	Gazella subgutturosa	6	f	90774	Herbivore	0.237466
0.00975925	0	Activity	Gazella subgutturosa	6	m	90761	Herbivore	-0.387071
0.00975925	0	Activity	Gazella subgutturosa	6	m	90760	Herbivore	-0.481573
0.00975925	0	Activity	Gazella subgutturosa	6	m	90767	Herbivore	-0.102003
0.0609845	0	Activity	Gazella subgutturosa	7	m	90769	Herbivore	-0.124784
0.0609845	0	Activity	Gazella subgutturosa	7	f	90762	Herbivore	-0.0284487
0.0609845	0	Activity	Gazella subgutturosa	7	f	90763	Herbivore	-0.243406
0.0609845	0	Activity	Gazella subgutturosa	7	f	90774	Herbivore	0.00273473
0.0609845	0	Activity	Gazella subgutturosa	7	m	90761	Herbivore	0.0449278
0.0609845	0	Activity	Gazella subgutturosa	7	m	90760	Herbivore	-0.190376
0.0609845	0	Activity	Gazella subgutturosa	7	m	90767	Herbivore	0.199814
0.115666	0	Activity	Gazella subgutturosa	8	m	90769	Herbivore	-0.0275379
0.115666	0	Activity	Gazella subgutturosa	8	f	90762	Herbivore	-0.131777
0.115666	0	Activity	Gazella subgutturosa	8	f	90763	Herbivore	0.128744
0.115666	0	Activity	Gazella subgutturosa	8	f	90774	Herbivore	0.201003
0.115666	0	Activity	Gazella subgutturosa	8	m	90761	Herbivore	0.270583
0.115666	0	Activity	Gazella subgutturosa	8	m	90760	Herbivore	-0.0500286
0.115666	0	Activity	Gazella subgutturosa	8	m	90767	Herbivore	0.0190964
0.172778	0	Activity	Gazella subgutturosa	9	m	90769	Herbivore	0.134236
0.172778	0	Activity	Gazella subgutturosa	9	f	90762	Herbivore	-0.161299
0.172778	0	Activity	Gazella subgutturosa	9	f	90763	Herbivore	-0.460215
0.172778	0	Activity	Gazella subgutturosa	9	f	90774	Herbivore	0.375342
0.172778	0	Activity	Gazella subgutturosa	9	m	90761	Herbivore	0.558244
0.172778	0	Activity	Gazella subgutturosa	9	m	90760	Herbivore	0.232576
0.172778	0	Activity	Gazella subgutturosa	9	m	90767	Herbivore	0.52585
0.23106	0	Activity	Gazella subgutturosa	10	m	90769	Herbivore	-0.106607
0.23106	0	Activity	Gazella subgutturosa	10	f	90762	Herbivore	-0.0378422
0.23106	0	Activity	Gazella subgutturosa	10	f	90763	Herbivore	-0.366339
0.23106	0	Activity	Gazella subgutturosa	10	f	90774	Herbivore	0.0289426
0.23106	0	Activity	Gazella subgutturosa	10	m	90761	Herbivore	0.122179
0.23106	0	Activity	Gazella subgutturosa	10	m	90760	Herbivore	0.231621
0.23106	0	Activity	Gazella subgutturosa	10	m	90767	Herbivore	0.0964136
0.050892	0	Displacements	Gazella subgutturosa	1	m	90769	Herbivore	0.0709392
0.050892	0	Displacements	Gazella subgutturosa	1	m	90760	Herbivore	-0.343097
0.050892	0	Displacements	Gazella subgutturosa	1	m	90761	Herbivore	0.196534
0.050892	0	Displacements	Gazella subgutturosa	1	f	90763	Herbivore	-0.577522
0.050892	0	Displacements	Gazella subgutturosa	1	m	90767	Herbivore	0.548804
-0.0109885	0	Displacements	Gazella subgutturosa	2	m	90769	Herbivore	0.223072
-0.0109885	0	Displacements	Gazella subgutturosa	2	m	90760	Herbivore	-0.183208
-0.0109885	0	Displacements	Gazella subgutturosa	2	m	90761	Herbivore	-0.066368
-0.0109885	0	Displacements	Gazella subgutturosa	2	f	90763	Herbivore	-0.489829
-0.0109885	0	Displacements	Gazella subgutturosa	2	f	90774	Herbivore	-0.231469
-0.0109885	0	Displacements	Gazella subgutturosa	2	m	90767	Herbivore	-0.431596
-0.0643373	0	Displacements	Gazella subgutturosa	3	m	90769	Herbivore	-0.0832357
-0.0643373	0	Displacements	Gazella subgutturosa	3	m	90760	Herbivore	0.558208
-0.0643373	0	Displacements	Gazella subgutturosa	3	m	90761	Herbivore	-0.530807
-0.0643373	0	Displacements	Gazella subgutturosa	3	f	90762	Herbivore	-0.105654
-0.0643373	0	Displacements	Gazella subgutturosa	3	f	90763	Herbivore	-0.751969
-0.0643373	0	Displacements	Gazella subgutturosa	3	f	90774	Herbivore	-0.0536753
-0.0643373	0	Displacements	Gazella subgutturosa	3	m	90767	Herbivore	0.0413604
-0.0999706	0	Displacements	Gazella subgutturosa	4	m	90769	Herbivore	0.27814
-0.0999706	0	Displacements	Gazella subgutturosa	4	m	90760	Herbivore	0.155833
-0.0999706	0	Displacements	Gazella subgutturosa	4	m	90761	Herbivore	0.179764
-0.0999706	0	Displacements	Gazella subgutturosa	4	f	90762	Herbivore	-0.42229
-0.0999706	0	Displacements	Gazella subgutturosa	4	f	90763	Herbivore	-0.20838
-0.0999706	0	Displacements	Gazella subgutturosa	4	f	90774	Herbivore	0.344126
-0.0999706	0	Displacements	Gazella subgutturosa	4	m	90767	Herbivore	-0.228414
-0.110416	0	Displacements	Gazella subgutturosa	5	m	90769	Herbivore	0.691832
-0.110416	0	Displacements	Gazella subgutturosa	5	m	90760	Herbivore	0.202767
-0.110416	0	Displacements	Gazella subgutturosa	5	m	90761	Herbivore	-0.510866
-0.110416	0	Displacements	Gazella subgutturosa	5	f	90762	Herbivore	-0.166126
-0.110416	0	Displacements	Gazella subgutturosa	5	f	90763	Herbivore	-0.335621
-0.110416	0	Displacements	Gazella subgutturosa	5	f	90774	Herbivore	0.254915
-0.110416	0	Displacements	Gazella subgutturosa	5	m	90767	Herbivore	-0.325037
-0.0916308	0	Displacements	Gazella subgutturosa	6	m	90769	Herbivore	-0.234713
-0.0916308	0	Displacements	Gazella subgutturosa	6	m	90760	Herbivore	-0.221836
-0.0916308	0	Displacements	Gazella subgutturosa	6	m	90761	Herbivore	-0.627348
-0.0916308	0	Displacements	Gazella subgutturosa	6	f	90762	Herbivore	0.132561
-0.0916308	0	Displacements	Gazella subgutturosa	6	f	90763	Herbivore	-0.499555
-0.0916308	0	Displacements	Gazella subgutturosa	6	f	90774	Herbivore	0.30697
-0.0916308	0	Displacements	Gazella subgutturosa	6	m	90767	Herbivore	-0.146655
-0.0436136	0	Displacements	Gazella subgutturosa	7	m	90769	Herbivore	-0.626311
-0.0436136	0	Displacements	Gazella subgutturosa	7	m	90760	Herbivore	0.499298
-0.0436136	0	Displacements	Gazella subgutturosa	7	m	90761	Herbivore	0.0729299
-0.0436136	0	Displacements	Gazella subgutturosa	7	f	90762	Herbivore	-0.218369
-0.0436136	0	Displacements	Gazella subgutturosa	7	f	90763	Herbivore	-0.399038
-0.0436136	0	Displacements	Gazella subgutturosa	7	f	90774	Herbivore	-0.10367
-0.0436136	0	Displacements	Gazella subgutturosa	7	m	90767	Herbivore	0.462555
0.0295911	0	Displacements	Gazella subgutturosa	8	m	90769	Herbivore	-0.134563
0.0295911	0	Displacements	Gazella subgutturosa	8	m	90760	Herbivore	0.831258
0.0295911	0	Displacements	Gazella subgutturosa	8	m	90761	Herbivore	0.896228
0.0295911	0	Displacements	Gazella subgutturosa	8	f	90762	Herbivore	-0.0683425
0.0295911	0	Displacements	Gazella subgutturosa	8	f	90763	Herbivore	0.140856
0.0295911	0	Displacements	Gazella subgutturosa	8	f	90774	Herbivore	0.728566
0.0295911	0	Displacements	Gazella subgutturosa	8	m	90767	Herbivore	-0.285926
0.120511	0	Displacements	Gazella subgutturosa	9	m	90769	Herbivore	0.370113
0.120511	0	Displacements	Gazella subgutturosa	9	f	90762	Herbivore	-0.34295
0.120511	0	Displacements	Gazella subgutturosa	9	f	90763	Herbivore	-0.682693
0.120511	0	Displacements	Gazella subgutturosa	9	f	90774	Herbivore	0.829205
0.219963	0	Displacements	Gazella subgutturosa	10	m	90769	Herbivore	-0.181428
0.219963	0	Displacements	Gazella subgutturosa	10	m	90761	Herbivore	0.141863
0.219963	0	Displacements	Gazella subgutturosa	10	f	90762	Herbivore	0.0125957
0.219963	0	Displacements	Gazella subgutturosa	10	f	90763	Herbivore	-0.502471
0.219963	0	Displacements	Gazella subgutturosa	10	f	90774	Herbivore	-0.29558
0.219963	0	Displacements	Gazella subgutturosa	10	m	90767	Herbivore	0.441732
-0.355361	1	Activity	Genetta genetta	1	f	GEGE40	Carnivore	-0.0885448
-0.355361	1	Activity	Genetta genetta	1	f	GEGE38	Carnivore	-0.339099
-0.355361	1	Activity	Genetta genetta	1	f	GEGE61	Carnivore	-0.917651
-0.355361	1	Activity	Genetta genetta	1	m	GEGE32	Carnivore	-0.639406
-0.355361	1	Activity	Genetta genetta	1	f	GEGE23	Carnivore	-0.308588
-0.355361	1	Activity	Genetta genetta	1	m	GEGE53	Carnivore	0.0328524
-0.355361	1	Activity	Genetta genetta	1	m	GEGE52	Carnivore	-0.400009
-0.238652	1	Activity	Genetta genetta	2	f	GEGE40	Carnivore	-0.208401
-0.238652	1	Activity	Genetta genetta	2	f	GEGE38	Carnivore	-0.497027
-0.238652	1	Activity	Genetta genetta	2	f	GEGE61	Carnivore	-0.820003
-0.238652	1	Activity	Genetta genetta	2	m	GEGE32	Carnivore	-0.338291
-0.238652	1	Activity	Genetta genetta	2	f	GEGE23	Carnivore	0.0431366
-0.238652	1	Activity	Genetta genetta	2	m	GEGE53	Carnivore	-0.496144
-0.238652	1	Activity	Genetta genetta	2	m	GEGE52	Carnivore	-0.431307
-0.128308	1	Activity	Genetta genetta	3	f	GEGE40	Carnivore	-0.0749554
-0.128308	1	Activity	Genetta genetta	3	f	GEGE38	Carnivore	0.172917
-0.128308	1	Activity	Genetta genetta	3	f	GEGE61	Carnivore	-0.175535
-0.128308	1	Activity	Genetta genetta	3	m	GEGE32	Carnivore	-0.107942
-0.128308	1	Activity	Genetta genetta	3	f	GEGE23	Carnivore	-0.151866
-0.128308	1	Activity	Genetta genetta	3	m	GEGE53	Carnivore	-0.259202
-0.128308	1	Activity	Genetta genetta	3	m	GEGE52	Carnivore	0.111366
-0.0311832	1	Activity	Genetta genetta	4	f	GEGE40	Carnivore	-0.10453
-0.0311832	1	Activity	Genetta genetta	4	f	GEGE38	Carnivore	-0.120738
-0.0311832	1	Activity	Genetta genetta	4	f	GEGE61	Carnivore	-0.0761976
-0.0311832	1	Activity	Genetta genetta	4	m	GEGE32	Carnivore	-0.0771449
-0.0311832	1	Activity	Genetta genetta	4	f	GEGE23	Carnivore	-0.0921086
-0.0311832	1	Activity	Genetta genetta	4	m	GEGE53	Carnivore	-0.257111
-0.0311832	1	Activity	Genetta genetta	4	m	GEGE52	Carnivore	-0.00869186
0.0471472	1	Activity	Genetta genetta	5	f	GEGE40	Carnivore	-0.00965132
0.0471472	1	Activity	Genetta genetta	5	f	GEGE38	Carnivore	-0.182271
0.0471472	1	Activity	Genetta genetta	5	f	GEGE61	Carnivore	0.185477
0.0471472	1	Activity	Genetta genetta	5	m	GEGE32	Carnivore	-0.0900394
0.0471472	1	Activity	Genetta genetta	5	f	GEGE23	Carnivore	-0.132674
0.0471472	1	Activity	Genetta genetta	5	m	GEGE53	Carnivore	0.107249
0.0471472	1	Activity	Genetta genetta	5	m	GEGE52	Carnivore	0.0905015
0.103666	1	Activity	Genetta genetta	6	f	GEGE40	Carnivore	-0.0436373
0.103666	1	Activity	Genetta genetta	6	f	GEGE38	Carnivore	-0.196209
0.103666	1	Activity	Genetta genetta	6	f	GEGE61	Carnivore	0.0565191
0.103666	1	Activity	Genetta genetta	6	m	GEGE32	Carnivore	0.202193
0.103666	1	Activity	Genetta genetta	6	f	GEGE23	Carnivore	-0.144585
0.103666	1	Activity	Genetta genetta	6	m	GEGE53	Carnivore	-0.103451
0.103666	1	Activity	Genetta genetta	6	m	GEGE52	Carnivore	0.0427876
0.138372	1	Activity	Genetta genetta	7	f	GEGE40	Carnivore	-0.094546
0.138372	1	Activity	Genetta genetta	7	f	GEGE38	Carnivore	-0.158819
0.138372	1	Activity	Genetta genetta	7	f	GEGE61	Carnivore	-0.00634468
0.138372	1	Activity	Genetta genetta	7	m	GEGE32	Carnivore	0.0648389
0.138372	1	Activity	Genetta genetta	7	f	GEGE23	Carnivore	-0.363619
0.138372	1	Activity	Genetta genetta	7	m	GEGE53	Carnivore	0.0949008
0.138372	1	Activity	Genetta genetta	7	m	GEGE52	Carnivore	-0.198007
0.154284	1	Activity	Genetta genetta	8	f	GEGE40	Carnivore	-0.126995
0.154284	1	Activity	Genetta genetta	8	f	GEGE38	Carnivore	0.0712792
0.154284	1	Activity	Genetta genetta	8	f	GEGE61	Carnivore	0.249373
0.154284	1	Activity	Genetta genetta	8	m	GEGE32	Carnivore	0.109799
0.154284	1	Activity	Genetta genetta	8	f	GEGE23	Carnivore	0.00793035
0.154284	1	Activity	Genetta genetta	8	m	GEGE53	Carnivore	0.190451
0.154284	1	Activity	Genetta genetta	8	m	GEGE52	Carnivore	-0.225345
0.156977	1	Activity	Genetta genetta	9	f	GEGE40	Carnivore	0.0517288
0.156977	1	Activity	Genetta genetta	9	f	GEGE38	Carnivore	-0.0998207
0.156977	1	Activity	Genetta genetta	9	f	GEGE61	Carnivore	0.455332
0.156977	1	Activity	Genetta genetta	9	m	GEGE32	Carnivore	0.133252
0.156977	1	Activity	Genetta genetta	9	f	GEGE23	Carnivore	0.22423
0.156977	1	Activity	Genetta genetta	9	m	GEGE53	Carnivore	0.0885243
0.156977	1	Activity	Genetta genetta	9	m	GEGE52	Carnivore	0.0741724
0.153304	1	Activity	Genetta genetta	10	f	GEGE40	Carnivore	-0.143013
0.153304	1	Activity	Genetta genetta	10	f	GEGE38	Carnivore	-0.118429
0.153304	1	Activity	Genetta genetta	10	f	GEGE61	Carnivore	0.0310789
0.153304	1	Activity	Genetta genetta	10	m	GEGE32	Carnivore	0.0674842
0.153304	1	Activity	Genetta genetta	10	f	GEGE23	Carnivore	0.018753
0.153304	1	Activity	Genetta genetta	10	m	GEGE53	Carnivore	-0.0513946
0.153304	1	Activity	Genetta genetta	10	m	GEGE52	Carnivore	0.216393
-0.355361	0	Activity	Genetta genetta	1	f	GEGE40	Carnivore	-0.0885448
-0.355361	0	Activity	Genetta genetta	1	f	GEGE38	Carnivore	-0.339099
-0.355361	0	Activity	Genetta genetta	1	f	GEGE61	Carnivore	-0.917651
-0.355361	0	Activity	Genetta genetta	1	m	GEGE32	Carnivore	-0.639406
-0.355361	0	Activity	Genetta genetta	1	f	GEGE23	Carnivore	-0.308588
-0.355361	0	Activity	Genetta genetta	1	m	GEGE53	Carnivore	0.0328524
-0.355361	0	Activity	Genetta genetta	1	m	GEGE52	Carnivore	-0.400009
-0.238652	0	Activity	Genetta genetta	2	f	GEGE40	Carnivore	-0.208401
-0.238652	0	Activity	Genetta genetta	2	f	GEGE38	Carnivore	-0.497027
-0.238652	0	Activity	Genetta genetta	2	f	GEGE61	Carnivore	-0.820003
-0.238652	0	Activity	Genetta genetta	2	m	GEGE32	Carnivore	-0.338291
-0.238652	0	Activity	Genetta genetta	2	f	GEGE23	Carnivore	0.0431366
-0.238652	0	Activity	Genetta genetta	2	m	GEGE53	Carnivore	-0.496144
-0.238652	0	Activity	Genetta genetta	2	m	GEGE52	Carnivore	-0.431307
-0.128308	0	Activity	Genetta genetta	3	f	GEGE40	Carnivore	-0.0749554
-0.128308	0	Activity	Genetta genetta	3	f	GEGE38	Carnivore	0.172917
-0.128308	0	Activity	Genetta genetta	3	f	GEGE61	Carnivore	-0.175535
-0.128308	0	Activity	Genetta genetta	3	m	GEGE32	Carnivore	-0.107942
-0.128308	0	Activity	Genetta genetta	3	f	GEGE23	Carnivore	-0.151866
-0.128308	0	Activity	Genetta genetta	3	m	GEGE53	Carnivore	-0.259202
-0.128308	0	Activity	Genetta genetta	3	m	GEGE52	Carnivore	0.111366
-0.0311832	0	Activity	Genetta genetta	4	f	GEGE40	Carnivore	-0.10453
-0.0311832	0	Activity	Genetta genetta	4	f	GEGE38	Carnivore	-0.120738
-0.0311832	0	Activity	Genetta genetta	4	f	GEGE61	Carnivore	-0.0761976
-0.0311832	0	Activity	Genetta genetta	4	m	GEGE32	Carnivore	-0.0771449
-0.0311832	0	Activity	Genetta genetta	4	f	GEGE23	Carnivore	-0.0921086
-0.0311832	0	Activity	Genetta genetta	4	m	GEGE53	Carnivore	-0.257111
-0.0311832	0	Activity	Genetta genetta	4	m	GEGE52	Carnivore	-0.00869186
0.0471472	0	Activity	Genetta genetta	5	f	GEGE40	Carnivore	-0.00965132
0.0471472	0	Activity	Genetta genetta	5	f	GEGE38	Carnivore	-0.182271
0.0471472	0	Activity	Genetta genetta	5	f	GEGE61	Carnivore	0.185477
0.0471472	0	Activity	Genetta genetta	5	m	GEGE32	Carnivore	-0.0900394
0.0471472	0	Activity	Genetta genetta	5	f	GEGE23	Carnivore	-0.132674
0.0471472	0	Activity	Genetta genetta	5	m	GEGE53	Carnivore	0.107249
0.0471472	0	Activity	Genetta genetta	5	m	GEGE52	Carnivore	0.0905015
0.103666	0	Activity	Genetta genetta	6	f	GEGE40	Carnivore	-0.0436373
0.103666	0	Activity	Genetta genetta	6	f	GEGE38	Carnivore	-0.196209
0.103666	0	Activity	Genetta genetta	6	f	GEGE61	Carnivore	0.0565191
0.103666	0	Activity	Genetta genetta	6	m	GEGE32	Carnivore	0.202193
0.103666	0	Activity	Genetta genetta	6	f	GEGE23	Carnivore	-0.144585
0.103666	0	Activity	Genetta genetta	6	m	GEGE53	Carnivore	-0.103451
0.103666	0	Activity	Genetta genetta	6	m	GEGE52	Carnivore	0.0427876
0.138372	0	Activity	Genetta genetta	7	f	GEGE40	Carnivore	-0.094546
0.138372	0	Activity	Genetta genetta	7	f	GEGE38	Carnivore	-0.158819
0.138372	0	Activity	Genetta genetta	7	f	GEGE61	Carnivore	-0.00634468
0.138372	0	Activity	Genetta genetta	7	m	GEGE32	Carnivore	0.0648389
0.138372	0	Activity	Genetta genetta	7	f	GEGE23	Carnivore	-0.363619
0.138372	0	Activity	Genetta genetta	7	m	GEGE53	Carnivore	0.0949008
0.138372	0	Activity	Genetta genetta	7	m	GEGE52	Carnivore	-0.198007
0.154284	0	Activity	Genetta genetta	8	f	GEGE40	Carnivore	-0.126995
0.154284	0	Activity	Genetta genetta	8	f	GEGE38	Carnivore	0.0712792
0.154284	0	Activity	Genetta genetta	8	f	GEGE61	Carnivore	0.249373
0.154284	0	Activity	Genetta genetta	8	m	GEGE32	Carnivore	0.109799
0.154284	0	Activity	Genetta genetta	8	f	GEGE23	Carnivore	0.00793035
0.154284	0	Activity	Genetta genetta	8	m	GEGE53	Carnivore	0.190451
0.154284	0	Activity	Genetta genetta	8	m	GEGE52	Carnivore	-0.225345
0.156977	0	Activity	Genetta genetta	9	f	GEGE40	Carnivore	0.0517288
0.156977	0	Activity	Genetta genetta	9	f	GEGE38	Carnivore	-0.0998207
0.156977	0	Activity	Genetta genetta	9	f	GEGE61	Carnivore	0.455332
0.156977	0	Activity	Genetta genetta	9	m	GEGE32	Carnivore	0.133252
0.156977	0	Activity	Genetta genetta	9	f	GEGE23	Carnivore	0.22423
0.156977	0	Activity	Genetta genetta	9	m	GEGE53	Carnivore	0.0885243
0.156977	0	Activity	Genetta genetta	9	m	GEGE52	Carnivore	0.0741724
0.153304	0	Activity	Genetta genetta	10	f	GEGE40	Carnivore	-0.143013
0.153304	0	Activity	Genetta genetta	10	f	GEGE38	Carnivore	-0.118429
0.153304	0	Activity	Genetta genetta	10	f	GEGE61	Carnivore	0.0310789
0.153304	0	Activity	Genetta genetta	10	m	GEGE32	Carnivore	0.0674842
0.153304	0	Activity	Genetta genetta	10	f	GEGE23	Carnivore	0.018753
0.153304	0	Activity	Genetta genetta	10	m	GEGE53	Carnivore	-0.0513946
0.153304	0	Activity	Genetta genetta	10	m	GEGE52	Carnivore	0.216393
0.316885	0	Displacements	Genetta genetta	1	m	GEGE33	Carnivore	-0.303132
0.316885	0	Displacements	Genetta genetta	1	f	GEGE23	Carnivore	-0.0716024
0.316885	0	Displacements	Genetta genetta	1	f	GEGE61	Carnivore	-0.772665
0.316885	0	Displacements	Genetta genetta	1	m	GEGE52	Carnivore	-0.00991871
0.213564	0	Displacements	Genetta genetta	2	f	GEGE38	Carnivore	-0.385584
0.213564	0	Displacements	Genetta genetta	2	m	GEGE33	Carnivore	-0.443781
0.213564	0	Displacements	Genetta genetta	2	f	GEGE23	Carnivore	-0.461112
0.213564	0	Displacements	Genetta genetta	2	f	GEGE61	Carnivore	-0.344874
0.213564	0	Displacements	Genetta genetta	2	m	GEGE52	Carnivore	0.120573
0.115795	0	Displacements	Genetta genetta	3	f	GEGE38	Carnivore	0.352364
0.115795	0	Displacements	Genetta genetta	3	m	GEGE33	Carnivore	-0.151886
0.115795	0	Displacements	Genetta genetta	3	f	GEGE23	Carnivore	-0.106877
0.115795	0	Displacements	Genetta genetta	3	f	GEGE61	Carnivore	-0.00263188
0.115795	0	Displacements	Genetta genetta	3	m	GEGE52	Carnivore	0.248366
0.029551	0	Displacements	Genetta genetta	4	f	GEGE38	Carnivore	-0.152859
0.029551	0	Displacements	Genetta genetta	4	m	GEGE33	Carnivore	-0.0285683
0.029551	0	Displacements	Genetta genetta	4	f	GEGE23	Carnivore	-0.35928
0.029551	0	Displacements	Genetta genetta	4	f	GEGE61	Carnivore	-0.130716
0.029551	0	Displacements	Genetta genetta	4	m	GEGE52	Carnivore	0.0568485
-0.040306	0	Displacements	Genetta genetta	5	f	GEGE38	Carnivore	-0.17944
-0.040306	0	Displacements	Genetta genetta	5	m	GEGE33	Carnivore	-0.142928
-0.040306	0	Displacements	Genetta genetta	5	f	GEGE23	Carnivore	0.0964373
-0.040306	0	Displacements	Genetta genetta	5	f	GEGE61	Carnivore	-0.226801
-0.040306	0	Displacements	Genetta genetta	5	m	GEGE52	Carnivore	0.198507
-0.0911451	0	Displacements	Genetta genetta	6	f	GEGE38	Carnivore	0.117042
-0.0911451	0	Displacements	Genetta genetta	6	m	GEGE33	Carnivore	-0.198167
-0.0911451	0	Displacements	Genetta genetta	6	f	GEGE23	Carnivore	0.0754357
-0.0911451	0	Displacements	Genetta genetta	6	f	GEGE61	Carnivore	-0.000360256
-0.0911451	0	Displacements	Genetta genetta	6	m	GEGE52	Carnivore	-0.349968
-0.122966	0	Displacements	Genetta genetta	7	f	GEGE38	Carnivore	-0.00990934
-0.122966	0	Displacements	Genetta genetta	7	m	GEGE33	Carnivore	-0.344136
-0.122966	0	Displacements	Genetta genetta	7	f	GEGE23	Carnivore	-0.188045
-0.122966	0	Displacements	Genetta genetta	7	f	GEGE61	Carnivore	0.00776387
-0.122966	0	Displacements	Genetta genetta	7	m	GEGE52	Carnivore	0.190126
-0.138401	0	Displacements	Genetta genetta	8	f	GEGE38	Carnivore	-0.0313725
-0.138401	0	Displacements	Genetta genetta	8	m	GEGE33	Carnivore	-0.102629
-0.138401	0	Displacements	Genetta genetta	8	f	GEGE23	Carnivore	0.305722
-0.138401	0	Displacements	Genetta genetta	8	f	GEGE61	Carnivore	-0.0487566
-0.138401	0	Displacements	Genetta genetta	8	m	GEGE52	Carnivore	-0.0718154
-0.142309	0	Displacements	Genetta genetta	9	f	GEGE38	Carnivore	-0.0328118
-0.142309	0	Displacements	Genetta genetta	9	m	GEGE33	Carnivore	-0.36946
-0.142309	0	Displacements	Genetta genetta	9	f	GEGE23	Carnivore	0.0929549
-0.142309	0	Displacements	Genetta genetta	9	f	GEGE61	Carnivore	0.00726475
-0.142309	0	Displacements	Genetta genetta	9	m	GEGE52	Carnivore	0.124154
-0.140667	0	Displacements	Genetta genetta	10	f	GEGE38	Carnivore	-0.27348
-0.140667	0	Displacements	Genetta genetta	10	m	GEGE33	Carnivore	-0.135258
-0.140667	0	Displacements	Genetta genetta	10	f	GEGE23	Carnivore	0.0388471
-0.140667	0	Displacements	Genetta genetta	10	f	GEGE61	Carnivore	-0.394915
-0.140667	0	Displacements	Genetta genetta	10	m	GEGE52	Carnivore	-0.109162
-0.41188	1	Activity	Ichneumia albicauda	1	f	WTMO103	Omnivore	-0.540123
-0.41188	1	Activity	Ichneumia albicauda	1	m	WTMO92	Omnivore	-0.637906
-0.41188	1	Activity	Ichneumia albicauda	1	m	WTMO99	Omnivore	-0.517195
-0.41188	1	Activity	Ichneumia albicauda	1	f	WTMO102	Omnivore	-0.39163
-0.41188	1	Activity	Ichneumia albicauda	1	m	WTMO106	Omnivore	-0.823882
-0.41188	1	Activity	Ichneumia albicauda	1	m	WTMO100	Omnivore	-0.0490531
-0.252321	1	Activity	Ichneumia albicauda	2	f	WTMO103	Omnivore	-0.019562
-0.252321	1	Activity	Ichneumia albicauda	2	m	WTMO92	Omnivore	-0.00168316
-0.252321	1	Activity	Ichneumia albicauda	2	m	WTMO99	Omnivore	0.506201
-0.252321	1	Activity	Ichneumia albicauda	2	f	WTMO102	Omnivore	0.0132834
-0.252321	1	Activity	Ichneumia albicauda	2	m	WTMO106	Omnivore	-0.915277
-0.252321	1	Activity	Ichneumia albicauda	2	m	WTMO100	Omnivore	-0.0864078
-0.104238	1	Activity	Ichneumia albicauda	3	f	WTMO103	Omnivore	-0.0863039
-0.104238	1	Activity	Ichneumia albicauda	3	m	WTMO92	Omnivore	-0.721058
-0.104238	1	Activity	Ichneumia albicauda	3	m	WTMO99	Omnivore	0.441268
-0.104238	1	Activity	Ichneumia albicauda	3	f	WTMO102	Omnivore	0.00746872
-0.104238	1	Activity	Ichneumia albicauda	3	m	WTMO106	Omnivore	-0.752261
-0.104238	1	Activity	Ichneumia albicauda	3	m	WTMO100	Omnivore	0.0622521
0.0200158	1	Activity	Ichneumia albicauda	4	f	WTMO103	Omnivore	0.0200697
0.0200158	1	Activity	Ichneumia albicauda	4	m	WTMO92	Omnivore	0.0228231
0.0200158	1	Activity	Ichneumia albicauda	4	m	WTMO99	Omnivore	0.356194
0.0200158	1	Activity	Ichneumia albicauda	4	f	WTMO102	Omnivore	0.11499
0.0200158	1	Activity	Ichneumia albicauda	4	m	WTMO106	Omnivore	-0.328747
0.0200158	1	Activity	Ichneumia albicauda	4	m	WTMO100	Omnivore	0.107411
0.11039	1	Activity	Ichneumia albicauda	5	f	WTMO103	Omnivore	0.078392
0.11039	1	Activity	Ichneumia albicauda	5	m	WTMO92	Omnivore	-0.0239601
0.11039	1	Activity	Ichneumia albicauda	5	m	WTMO99	Omnivore	0.365406
0.11039	1	Activity	Ichneumia albicauda	5	f	WTMO102	Omnivore	0.0528497
0.11039	1	Activity	Ichneumia albicauda	5	m	WTMO106	Omnivore	-0.167251
0.11039	1	Activity	Ichneumia albicauda	5	m	WTMO100	Omnivore	0.0609464
0.161444	1	Activity	Ichneumia albicauda	6	f	WTMO103	Omnivore	0.0484527
0.161444	1	Activity	Ichneumia albicauda	6	m	WTMO92	Omnivore	-0.28503
0.161444	1	Activity	Ichneumia albicauda	6	m	WTMO99	Omnivore	0.282218
0.161444	1	Activity	Ichneumia albicauda	6	f	WTMO102	Omnivore	-0.0868805
0.161444	1	Activity	Ichneumia albicauda	6	m	WTMO106	Omnivore	-0.166809
0.161444	1	Activity	Ichneumia albicauda	6	m	WTMO100	Omnivore	0.0700301
0.173178	1	Activity	Ichneumia albicauda	7	f	WTMO103	Omnivore	0.245784
0.173178	1	Activity	Ichneumia albicauda	7	m	WTMO92	Omnivore	0.0347427
0.173178	1	Activity	Ichneumia albicauda	7	m	WTMO99	Omnivore	0.167036
0.173178	1	Activity	Ichneumia albicauda	7	f	WTMO102	Omnivore	-0.00861969
0.173178	1	Activity	Ichneumia albicauda	7	m	WTMO106	Omnivore	0.0957416
0.173178	1	Activity	Ichneumia albicauda	7	m	WTMO100	Omnivore	0.0516417
0.151032	1	Activity	Ichneumia albicauda	8	f	WTMO103	Omnivore	-0.051832
0.151032	1	Activity	Ichneumia albicauda	8	m	WTMO92	Omnivore	-0.266384
0.151032	1	Activity	Ichneumia albicauda	8	m	WTMO99	Omnivore	-0.0328953
0.151032	1	Activity	Ichneumia albicauda	8	f	WTMO102	Omnivore	-0.39577
0.151032	1	Activity	Ichneumia albicauda	8	m	WTMO106	Omnivore	0.102672
0.151032	1	Activity	Ichneumia albicauda	8	m	WTMO100	Omnivore	0.0229884
0.105057	1	Activity	Ichneumia albicauda	9	f	WTMO103	Omnivore	-0.0207646
0.105057	1	Activity	Ichneumia albicauda	9	m	WTMO92	Omnivore	0.0962448
0.105057	1	Activity	Ichneumia albicauda	9	m	WTMO99	Omnivore	-2.373e-05
0.105057	1	Activity	Ichneumia albicauda	9	f	WTMO102	Omnivore	0.0821564
0.105057	1	Activity	Ichneumia albicauda	9	m	WTMO106	Omnivore	-0.12158
0.105057	1	Activity	Ichneumia albicauda	9	m	WTMO100	Omnivore	0.158848
0.0476062	1	Activity	Ichneumia albicauda	10	f	WTMO103	Omnivore	-0.0697078
0.0476062	1	Activity	Ichneumia albicauda	10	m	WTMO92	Omnivore	-0.197944
0.0476062	1	Activity	Ichneumia albicauda	10	m	WTMO99	Omnivore	0.0645883
0.0476062	1	Activity	Ichneumia albicauda	10	f	WTMO102	Omnivore	0.029302
0.0476062	1	Activity	Ichneumia albicauda	10	m	WTMO106	Omnivore	0.0187656
0.0476062	1	Activity	Ichneumia albicauda	10	m	WTMO100	Omnivore	0.0148682
-0.41188	0	Activity	Ichneumia albicauda	1	f	WTMO103	Omnivore	-0.540123
-0.41188	0	Activity	Ichneumia albicauda	1	m	WTMO92	Omnivore	-0.637906
-0.41188	0	Activity	Ichneumia albicauda	1	m	WTMO99	Omnivore	-0.517195
-0.41188	0	Activity	Ichneumia albicauda	1	f	WTMO102	Omnivore	-0.39163
-0.41188	0	Activity	Ichneumia albicauda	1	m	WTMO106	Omnivore	-0.823882
-0.41188	0	Activity	Ichneumia albicauda	1	m	WTMO100	Omnivore	-0.0490531
-0.252321	0	Activity	Ichneumia albicauda	2	f	WTMO103	Omnivore	-0.019562
-0.252321	0	Activity	Ichneumia albicauda	2	m	WTMO92	Omnivore	-0.00168316
-0.252321	0	Activity	Ichneumia albicauda	2	m	WTMO99	Omnivore	0.506201
-0.252321	0	Activity	Ichneumia albicauda	2	f	WTMO102	Omnivore	0.0132834
-0.252321	0	Activity	Ichneumia albicauda	2	m	WTMO106	Omnivore	-0.915277
-0.252321	0	Activity	Ichneumia albicauda	2	m	WTMO100	Omnivore	-0.0864078
-0.104238	0	Activity	Ichneumia albicauda	3	f	WTMO103	Omnivore	-0.0863039
-0.104238	0	Activity	Ichneumia albicauda	3	m	WTMO92	Omnivore	-0.721058
-0.104238	0	Activity	Ichneumia albicauda	3	m	WTMO99	Omnivore	0.441268
-0.104238	0	Activity	Ichneumia albicauda	3	f	WTMO102	Omnivore	0.00746872
-0.104238	0	Activity	Ichneumia albicauda	3	m	WTMO106	Omnivore	-0.752261
-0.104238	0	Activity	Ichneumia albicauda	3	m	WTMO100	Omnivore	0.0622521
0.0200158	0	Activity	Ichneumia albicauda	4	f	WTMO103	Omnivore	0.0200697
0.0200158	0	Activity	Ichneumia albicauda	4	m	WTMO92	Omnivore	0.0228231
0.0200158	0	Activity	Ichneumia albicauda	4	m	WTMO99	Omnivore	0.356194
0.0200158	0	Activity	Ichneumia albicauda	4	f	WTMO102	Omnivore	0.11499
0.0200158	0	Activity	Ichneumia albicauda	4	m	WTMO106	Omnivore	-0.328747
0.0200158	0	Activity	Ichneumia albicauda	4	m	WTMO100	Omnivore	0.107411
0.11039	0	Activity	Ichneumia albicauda	5	f	WTMO103	Omnivore	0.078392
0.11039	0	Activity	Ichneumia albicauda	5	m	WTMO92	Omnivore	-0.0239601
0.11039	0	Activity	Ichneumia albicauda	5	m	WTMO99	Omnivore	0.365406
0.11039	0	Activity	Ichneumia albicauda	5	f	WTMO102	Omnivore	0.0528497
0.11039	0	Activity	Ichneumia albicauda	5	m	WTMO106	Omnivore	-0.167251
0.11039	0	Activity	Ichneumia albicauda	5	m	WTMO100	Omnivore	0.0609464
0.161444	0	Activity	Ichneumia albicauda	6	f	WTMO103	Omnivore	0.0484527
0.161444	0	Activity	Ichneumia albicauda	6	m	WTMO92	Omnivore	-0.28503
0.161444	0	Activity	Ichneumia albicauda	6	m	WTMO99	Omnivore	0.282218
0.161444	0	Activity	Ichneumia albicauda	6	f	WTMO102	Omnivore	-0.0868805
0.161444	0	Activity	Ichneumia albicauda	6	m	WTMO106	Omnivore	-0.166809
0.161444	0	Activity	Ichneumia albicauda	6	m	WTMO100	Omnivore	0.0700301
0.173178	0	Activity	Ichneumia albicauda	7	f	WTMO103	Omnivore	0.245784
0.173178	0	Activity	Ichneumia albicauda	7	m	WTMO92	Omnivore	0.0347427
0.173178	0	Activity	Ichneumia albicauda	7	m	WTMO99	Omnivore	0.167036
0.173178	0	Activity	Ichneumia albicauda	7	f	WTMO102	Omnivore	-0.00861969
0.173178	0	Activity	Ichneumia albicauda	7	m	WTMO106	Omnivore	0.0957416
0.173178	0	Activity	Ichneumia albicauda	7	m	WTMO100	Omnivore	0.0516417
0.151032	0	Activity	Ichneumia albicauda	8	f	WTMO103	Omnivore	-0.051832
0.151032	0	Activity	Ichneumia albicauda	8	m	WTMO92	Omnivore	-0.266384
0.151032	0	Activity	Ichneumia albicauda	8	m	WTMO99	Omnivore	-0.0328953
0.151032	0	Activity	Ichneumia albicauda	8	f	WTMO102	Omnivore	-0.39577
0.151032	0	Activity	Ichneumia albicauda	8	m	WTMO106	Omnivore	0.102672
0.151032	0	Activity	Ichneumia albicauda	8	m	WTMO100	Omnivore	0.0229884
0.105057	0	Activity	Ichneumia albicauda	9	f	WTMO103	Omnivore	-0.0207646
0.105057	0	Activity	Ichneumia albicauda	9	m	WTMO92	Omnivore	0.0962448
0.105057	0	Activity	Ichneumia albicauda	9	m	WTMO99	Omnivore	-2.373e-05
0.105057	0	Activity	Ichneumia albicauda	9	f	WTMO102	Omnivore	0.0821564
0.105057	0	Activity	Ichneumia albicauda	9	m	WTMO106	Omnivore	-0.12158
0.105057	0	Activity	Ichneumia albicauda	9	m	WTMO100	Omnivore	0.158848
0.0476062	0	Activity	Ichneumia albicauda	10	f	WTMO103	Omnivore	-0.0697078
0.0476062	0	Activity	Ichneumia albicauda	10	m	WTMO92	Omnivore	-0.197944
0.0476062	0	Activity	Ichneumia albicauda	10	m	WTMO99	Omnivore	0.0645883
0.0476062	0	Activity	Ichneumia albicauda	10	f	WTMO102	Omnivore	0.029302
0.0476062	0	Activity	Ichneumia albicauda	10	m	WTMO106	Omnivore	0.0187656
0.0476062	0	Activity	Ichneumia albicauda	10	m	WTMO100	Omnivore	0.0148682
0.146166	0	Displacements	Ichneumia albicauda	1	m	WTMO92	Omnivore	0.618075
0.146166	0	Displacements	Ichneumia albicauda	1	m	WTMO99	Omnivore	0.349262
0.146166	0	Displacements	Ichneumia albicauda	1	f	WTMO102	Omnivore	0.143118
0.146166	0	Displacements	Ichneumia albicauda	1	m	WTMO100	Omnivore	0.204563
0.146166	0	Displacements	Ichneumia albicauda	1	f	WTMO103	Omnivore	0.203132
0.113683	0	Displacements	Ichneumia albicauda	2	m	WTMO99	Omnivore	0.416675
0.113683	0	Displacements	Ichneumia albicauda	2	f	WTMO102	Omnivore	0.175355
0.113683	0	Displacements	Ichneumia albicauda	2	m	WTMO100	Omnivore	0.510831
0.113683	0	Displacements	Ichneumia albicauda	2	f	WTMO103	Omnivore	0.20644
0.0812006	0	Displacements	Ichneumia albicauda	3	m	WTMO92	Omnivore	0.144352
0.0812006	0	Displacements	Ichneumia albicauda	3	m	WTMO99	Omnivore	0.336929
0.0812006	0	Displacements	Ichneumia albicauda	3	f	WTMO102	Omnivore	0.272726
0.0812006	0	Displacements	Ichneumia albicauda	3	m	WTMO100	Omnivore	0.673523
0.0812006	0	Displacements	Ichneumia albicauda	3	f	WTMO103	Omnivore	-0.0592348
0.0487185	0	Displacements	Ichneumia albicauda	4	m	WTMO92	Omnivore	-0.0251804
0.0487185	0	Displacements	Ichneumia albicauda	4	m	WTMO99	Omnivore	0.352333
0.0487185	0	Displacements	Ichneumia albicauda	4	f	WTMO102	Omnivore	0.278211
0.0487185	0	Displacements	Ichneumia albicauda	4	m	WTMO100	Omnivore	0.194618
0.0487185	0	Displacements	Ichneumia albicauda	4	f	WTMO103	Omnivore	-0.0755149
0.0162372	0	Displacements	Ichneumia albicauda	5	m	WTMO92	Omnivore	0.201626
0.0162372	0	Displacements	Ichneumia albicauda	5	m	WTMO99	Omnivore	0.12456
0.0162372	0	Displacements	Ichneumia albicauda	5	f	WTMO102	Omnivore	0.395196
0.0162372	0	Displacements	Ichneumia albicauda	5	m	WTMO100	Omnivore	0.160619
0.0162372	0	Displacements	Ichneumia albicauda	5	f	WTMO103	Omnivore	0.261305
-0.0162433	0	Displacements	Ichneumia albicauda	6	m	WTMO92	Omnivore	-0.0502911
-0.0162433	0	Displacements	Ichneumia albicauda	6	m	WTMO99	Omnivore	0.0294671
-0.0162433	0	Displacements	Ichneumia albicauda	6	f	WTMO102	Omnivore	0.238677
-0.0162433	0	Displacements	Ichneumia albicauda	6	m	WTMO100	Omnivore	0.096185
-0.0162433	0	Displacements	Ichneumia albicauda	6	f	WTMO103	Omnivore	-0.0837546
-0.0487228	0	Displacements	Ichneumia albicauda	7	m	WTMO92	Omnivore	-0.132366
-0.0487228	0	Displacements	Ichneumia albicauda	7	m	WTMO99	Omnivore	0.0450153
-0.0487228	0	Displacements	Ichneumia albicauda	7	f	WTMO102	Omnivore	-0.0660811
-0.0487228	0	Displacements	Ichneumia albicauda	7	m	WTMO100	Omnivore	0.256443
-0.0487228	0	Displacements	Ichneumia albicauda	7	f	WTMO103	Omnivore	0.163799
-0.0812016	0	Displacements	Ichneumia albicauda	8	m	WTMO92	Omnivore	0.178284
-0.0812016	0	Displacements	Ichneumia albicauda	8	m	WTMO99	Omnivore	0.0076172
-0.0812016	0	Displacements	Ichneumia albicauda	8	f	WTMO102	Omnivore	0.231689
-0.0812016	0	Displacements	Ichneumia albicauda	8	m	WTMO100	Omnivore	0.672802
-0.0812016	0	Displacements	Ichneumia albicauda	8	f	WTMO103	Omnivore	-0.393011
-0.11368	0	Displacements	Ichneumia albicauda	9	m	WTMO92	Omnivore	-0.27863
-0.11368	0	Displacements	Ichneumia albicauda	9	m	WTMO99	Omnivore	-0.193303
-0.11368	0	Displacements	Ichneumia albicauda	9	f	WTMO102	Omnivore	0.314951
-0.11368	0	Displacements	Ichneumia albicauda	9	m	WTMO100	Omnivore	0.356565
-0.11368	0	Displacements	Ichneumia albicauda	9	f	WTMO103	Omnivore	0.0874747
-0.146158	0	Displacements	Ichneumia albicauda	10	m	WTMO92	Omnivore	0.203099
-0.146158	0	Displacements	Ichneumia albicauda	10	m	WTMO99	Omnivore	0.0609937
-0.146158	0	Displacements	Ichneumia albicauda	10	f	WTMO102	Omnivore	-0.180912
-0.146158	0	Displacements	Ichneumia albicauda	10	m	WTMO100	Omnivore	0.240277
-0.146158	0	Displacements	Ichneumia albicauda	10	f	WTMO103	Omnivore	0.0490692
-0.123058	1	Activity	Ovibos moschatus	1	f	MOX26145	Herbivore	-0.208154
-0.123058	1	Activity	Ovibos moschatus	1	f	MOX26148	Herbivore	-0.598518
-0.123058	1	Activity	Ovibos moschatus	1	f	MOX26144	Herbivore	-0.103432
-0.123058	1	Activity	Ovibos moschatus	1	f	MOX26149	Herbivore	-0.0156355
-0.123058	1	Activity	Ovibos moschatus	1	f	MOX26146	Herbivore	0.67007
-0.123058	1	Activity	Ovibos moschatus	1	f	MOX26147	Herbivore	0.0249048
-0.0957098	1	Activity	Ovibos moschatus	2	f	MOX26145	Herbivore	-0.515861
-0.0957098	1	Activity	Ovibos moschatus	2	f	MOX26148	Herbivore	-0.233678
-0.0957098	1	Activity	Ovibos moschatus	2	f	MOX26144	Herbivore	0.233638
-0.0957098	1	Activity	Ovibos moschatus	2	f	MOX26149	Herbivore	-0.235751
-0.0957098	1	Activity	Ovibos moschatus	2	f	MOX26146	Herbivore	0.127682
-0.0957098	1	Activity	Ovibos moschatus	2	f	MOX26147	Herbivore	-0.184386
-0.0683617	1	Activity	Ovibos moschatus	3	f	MOX26145	Herbivore	-0.257942
-0.0683617	1	Activity	Ovibos moschatus	3	f	MOX26148	Herbivore	-0.0428966
-0.0683617	1	Activity	Ovibos moschatus	3	f	MOX26144	Herbivore	0.0656425
-0.0683617	1	Activity	Ovibos moschatus	3	f	MOX26149	Herbivore	-0.263976
-0.0683617	1	Activity	Ovibos moschatus	3	f	MOX26146	Herbivore	-0.347238
-0.0683617	1	Activity	Ovibos moschatus	3	f	MOX26147	Herbivore	0.434104
-0.0410136	1	Activity	Ovibos moschatus	4	f	MOX26145	Herbivore	-0.23975
-0.0410136	1	Activity	Ovibos moschatus	4	f	MOX26148	Herbivore	0.250608
-0.0410136	1	Activity	Ovibos moschatus	4	f	MOX26144	Herbivore	-0.248798
-0.0410136	1	Activity	Ovibos moschatus	4	f	MOX26149	Herbivore	-0.309678
-0.0410136	1	Activity	Ovibos moschatus	4	f	MOX26146	Herbivore	0.106412
-0.0410136	1	Activity	Ovibos moschatus	4	f	MOX26147	Herbivore	-0.0212261
-0.0136655	1	Activity	Ovibos moschatus	5	f	MOX26145	Herbivore	-0.120552
-0.0136655	1	Activity	Ovibos moschatus	5	f	MOX26148	Herbivore	-0.0156845
-0.0136655	1	Activity	Ovibos moschatus	5	f	MOX26144	Herbivore	-0.120543
-0.0136655	1	Activity	Ovibos moschatus	5	f	MOX26149	Herbivore	0.357922
-0.0136655	1	Activity	Ovibos moschatus	5	f	MOX26146	Herbivore	-0.118495
-0.0136655	1	Activity	Ovibos moschatus	5	f	MOX26147	Herbivore	0.109704
0.0136826	1	Activity	Ovibos moschatus	6	f	MOX26145	Herbivore	-0.103505
0.0136826	1	Activity	Ovibos moschatus	6	f	MOX26148	Herbivore	0.0248897
0.0136826	1	Activity	Ovibos moschatus	6	f	MOX26144	Herbivore	0.207509
0.0136826	1	Activity	Ovibos moschatus	6	f	MOX26149	Herbivore	0.235232
0.0136826	1	Activity	Ovibos moschatus	6	f	MOX26146	Herbivore	-0.330635
0.0136826	1	Activity	Ovibos moschatus	6	f	MOX26147	Herbivore	0.00719559
0.0410306	1	Activity	Ovibos moschatus	7	f	MOX26145	Herbivore	-0.0553228
0.0410306	1	Activity	Ovibos moschatus	7	f	MOX26148	Herbivore	0.518806
0.0410306	1	Activity	Ovibos moschatus	7	f	MOX26144	Herbivore	-0.00182113
0.0410306	1	Activity	Ovibos moschatus	7	f	MOX26149	Herbivore	-0.347191
0.0410306	1	Activity	Ovibos moschatus	7	f	MOX26146	Herbivore	0.0174211
0.0410306	1	Activity	Ovibos moschatus	7	f	MOX26147	Herbivore	0.230438
0.0683787	1	Activity	Ovibos moschatus	8	f	MOX26145	Herbivore	0.0334429
0.0683787	1	Activity	Ovibos moschatus	8	f	MOX26148	Herbivore	0.754759
0.0683787	1	Activity	Ovibos moschatus	8	f	MOX26144	Herbivore	0.237175
0.0683787	1	Activity	Ovibos moschatus	8	f	MOX26149	Herbivore	0.302381
0.0683787	1	Activity	Ovibos moschatus	8	f	MOX26146	Herbivore	0.283525
0.0683787	1	Activity	Ovibos moschatus	8	f	MOX26147	Herbivore	0.148861
0.0957267	1	Activity	Ovibos moschatus	9	f	MOX26145	Herbivore	0.0595922
0.0957267	1	Activity	Ovibos moschatus	9	f	MOX26148	Herbivore	-0.0804939
0.0957267	1	Activity	Ovibos moschatus	9	f	MOX26144	Herbivore	-0.150232
0.0957267	1	Activity	Ovibos moschatus	9	f	MOX26149	Herbivore	0.126882
0.0957267	1	Activity	Ovibos moschatus	9	f	MOX26146	Herbivore	-0.12396
0.0957267	1	Activity	Ovibos moschatus	9	f	MOX26147	Herbivore	-0.117181
0.123075	1	Activity	Ovibos moschatus	10	f	MOX26145	Herbivore	0.0524189
0.123075	1	Activity	Ovibos moschatus	10	f	MOX26148	Herbivore	0.164244
0.123075	1	Activity	Ovibos moschatus	10	f	MOX26144	Herbivore	0.0451385
0.123075	1	Activity	Ovibos moschatus	10	f	MOX26149	Herbivore	0.0254784
0.123075	1	Activity	Ovibos moschatus	10	f	MOX26146	Herbivore	0.150415
0.123075	1	Activity	Ovibos moschatus	10	f	MOX26147	Herbivore	0.39667
-0.123058	0	Activity	Ovibos moschatus	1	f	MOX26145	Herbivore	-0.208154
-0.123058	0	Activity	Ovibos moschatus	1	f	MOX26148	Herbivore	-0.598518
-0.123058	0	Activity	Ovibos moschatus	1	f	MOX26144	Herbivore	-0.103432
-0.123058	0	Activity	Ovibos moschatus	1	f	MOX26149	Herbivore	-0.0156355
-0.123058	0	Activity	Ovibos moschatus	1	f	MOX26146	Herbivore	0.67007
-0.123058	0	Activity	Ovibos moschatus	1	f	MOX26147	Herbivore	0.0249048
-0.0957098	0	Activity	Ovibos moschatus	2	f	MOX26145	Herbivore	-0.515861
-0.0957098	0	Activity	Ovibos moschatus	2	f	MOX26148	Herbivore	-0.233678
-0.0957098	0	Activity	Ovibos moschatus	2	f	MOX26144	Herbivore	0.233638
-0.0957098	0	Activity	Ovibos moschatus	2	f	MOX26149	Herbivore	-0.235751
-0.0957098	0	Activity	Ovibos moschatus	2	f	MOX26146	Herbivore	0.127682
-0.0957098	0	Activity	Ovibos moschatus	2	f	MOX26147	Herbivore	-0.184386
-0.0683617	0	Activity	Ovibos moschatus	3	f	MOX26145	Herbivore	-0.257942
-0.0683617	0	Activity	Ovibos moschatus	3	f	MOX26148	Herbivore	-0.0428966
-0.0683617	0	Activity	Ovibos moschatus	3	f	MOX26144	Herbivore	0.0656425
-0.0683617	0	Activity	Ovibos moschatus	3	f	MOX26149	Herbivore	-0.263976
-0.0683617	0	Activity	Ovibos moschatus	3	f	MOX26146	Herbivore	-0.347238
-0.0683617	0	Activity	Ovibos moschatus	3	f	MOX26147	Herbivore	0.434104
-0.0410136	0	Activity	Ovibos moschatus	4	f	MOX26145	Herbivore	-0.23975
-0.0410136	0	Activity	Ovibos moschatus	4	f	MOX26148	Herbivore	0.250608
-0.0410136	0	Activity	Ovibos moschatus	4	f	MOX26144	Herbivore	-0.248798
-0.0410136	0	Activity	Ovibos moschatus	4	f	MOX26149	Herbivore	-0.309678
-0.0410136	0	Activity	Ovibos moschatus	4	f	MOX26146	Herbivore	0.106412
-0.0410136	0	Activity	Ovibos moschatus	4	f	MOX26147	Herbivore	-0.0212261
-0.0136655	0	Activity	Ovibos moschatus	5	f	MOX26145	Herbivore	-0.120552
-0.0136655	0	Activity	Ovibos moschatus	5	f	MOX26148	Herbivore	-0.0156845
-0.0136655	0	Activity	Ovibos moschatus	5	f	MOX26144	Herbivore	-0.120543
-0.0136655	0	Activity	Ovibos moschatus	5	f	MOX26149	Herbivore	0.357922
-0.0136655	0	Activity	Ovibos moschatus	5	f	MOX26146	Herbivore	-0.118495
-0.0136655	0	Activity	Ovibos moschatus	5	f	MOX26147	Herbivore	0.109704
0.0136826	0	Activity	Ovibos moschatus	6	f	MOX26145	Herbivore	-0.103505
0.0136826	0	Activity	Ovibos moschatus	6	f	MOX26148	Herbivore	0.0248897
0.0136826	0	Activity	Ovibos moschatus	6	f	MOX26144	Herbivore	0.207509
0.0136826	0	Activity	Ovibos moschatus	6	f	MOX26149	Herbivore	0.235232
0.0136826	0	Activity	Ovibos moschatus	6	f	MOX26146	Herbivore	-0.330635
0.0136826	0	Activity	Ovibos moschatus	6	f	MOX26147	Herbivore	0.00719559
0.0410306	0	Activity	Ovibos moschatus	7	f	MOX26145	Herbivore	-0.0553228
0.0410306	0	Activity	Ovibos moschatus	7	f	MOX26148	Herbivore	0.518806
0.0410306	0	Activity	Ovibos moschatus	7	f	MOX26144	Herbivore	-0.00182113
0.0410306	0	Activity	Ovibos moschatus	7	f	MOX26149	Herbivore	-0.347191
0.0410306	0	Activity	Ovibos moschatus	7	f	MOX26146	Herbivore	0.0174211
0.0410306	0	Activity	Ovibos moschatus	7	f	MOX26147	Herbivore	0.230438
0.0683787	0	Activity	Ovibos moschatus	8	f	MOX26145	Herbivore	0.0334429
0.0683787	0	Activity	Ovibos moschatus	8	f	MOX26148	Herbivore	0.754759
0.0683787	0	Activity	Ovibos moschatus	8	f	MOX26144	Herbivore	0.237175
0.0683787	0	Activity	Ovibos moschatus	8	f	MOX26149	Herbivore	0.302381
0.0683787	0	Activity	Ovibos moschatus	8	f	MOX26146	Herbivore	0.283525
0.0683787	0	Activity	Ovibos moschatus	8	f	MOX26147	Herbivore	0.148861
0.0957267	0	Activity	Ovibos moschatus	9	f	MOX26145	Herbivore	0.0595922
0.0957267	0	Activity	Ovibos moschatus	9	f	MOX26148	Herbivore	-0.0804939
0.0957267	0	Activity	Ovibos moschatus	9	f	MOX26144	Herbivore	-0.150232
0.0957267	0	Activity	Ovibos moschatus	9	f	MOX26149	Herbivore	0.126882
0.0957267	0	Activity	Ovibos moschatus	9	f	MOX26146	Herbivore	-0.12396
0.0957267	0	Activity	Ovibos moschatus	9	f	MOX26147	Herbivore	-0.117181
0.123075	0	Activity	Ovibos moschatus	10	f	MOX26145	Herbivore	0.0524189
0.123075	0	Activity	Ovibos moschatus	10	f	MOX26148	Herbivore	0.164244
0.123075	0	Activity	Ovibos moschatus	10	f	MOX26144	Herbivore	0.0451385
0.123075	0	Activity	Ovibos moschatus	10	f	MOX26149	Herbivore	0.0254784
0.123075	0	Activity	Ovibos moschatus	10	f	MOX26146	Herbivore	0.150415
0.123075	0	Activity	Ovibos moschatus	10	f	MOX26147	Herbivore	0.39667
0.17662	0	Displacements	Ovibos moschatus	1	f	MOX26147	Herbivore	0.785915
0.17662	0	Displacements	Ovibos moschatus	1	f	MOX26148	Herbivore	-0.241237
0.126857	0	Displacements	Ovibos moschatus	2	f	MOX26145	Herbivore	-0.106589
0.126857	0	Displacements	Ovibos moschatus	2	f	MOX26147	Herbivore	0.269504
0.126857	0	Displacements	Ovibos moschatus	2	f	MOX26149	Herbivore	0.384274
0.126857	0	Displacements	Ovibos moschatus	2	f	MOX26146	Herbivore	0.838567
0.126857	0	Displacements	Ovibos moschatus	2	f	MOX26144	Herbivore	-0.470209
0.0788675	0	Displacements	Ovibos moschatus	3	f	MOX26148	Herbivore	0.31292
0.0788675	0	Displacements	Ovibos moschatus	3	f	MOX26149	Herbivore	0.110975
0.0788675	0	Displacements	Ovibos moschatus	3	f	MOX26146	Herbivore	-0.338479
0.0345613	0	Displacements	Ovibos moschatus	4	f	MOX26145	Herbivore	0.0659229
0.0345613	0	Displacements	Ovibos moschatus	4	f	MOX26147	Herbivore	0.187085
0.0345613	0	Displacements	Ovibos moschatus	4	f	MOX26149	Herbivore	-0.696257
0.0345613	0	Displacements	Ovibos moschatus	4	f	MOX26146	Herbivore	0.390578
-0.00450804	0	Displacements	Ovibos moschatus	5	f	MOX26145	Herbivore	0.396451
-0.00450804	0	Displacements	Ovibos moschatus	5	f	MOX26147	Herbivore	0.347127
-0.00450804	0	Displacements	Ovibos moschatus	5	f	MOX26148	Herbivore	0.14796
-0.00450804	0	Displacements	Ovibos moschatus	5	f	MOX26146	Herbivore	0.0499059
-0.00450804	0	Displacements	Ovibos moschatus	5	f	MOX26144	Herbivore	0.599187
-0.0374999	0	Displacements	Ovibos moschatus	6	f	MOX26147	Herbivore	-0.365012
-0.0374999	0	Displacements	Ovibos moschatus	6	f	MOX26146	Herbivore	-0.651715
-0.0644141	0	Displacements	Ovibos moschatus	7	f	MOX26145	Herbivore	0.608495
-0.0644141	0	Displacements	Ovibos moschatus	7	f	MOX26147	Herbivore	-0.483847
-0.0644141	0	Displacements	Ovibos moschatus	7	f	MOX26149	Herbivore	-0.573564
-0.0644141	0	Displacements	Ovibos moschatus	7	f	MOX26146	Herbivore	0.00702149
-0.0644141	0	Displacements	Ovibos moschatus	7	f	MOX26144	Herbivore	0.222352
-0.0860916	0	Displacements	Ovibos moschatus	8	f	MOX26145	Herbivore	0.923938
-0.0860916	0	Displacements	Ovibos moschatus	8	f	MOX26147	Herbivore	-0.744254
-0.0860916	0	Displacements	Ovibos moschatus	8	f	MOX26146	Herbivore	0.495932
-0.0860916	0	Displacements	Ovibos moschatus	8	f	MOX26144	Herbivore	-0.00964786
-0.104086	0	Displacements	Ovibos moschatus	9	f	MOX26147	Herbivore	0.42183
-0.104086	0	Displacements	Ovibos moschatus	9	f	MOX26149	Herbivore	0.611775
-0.104086	0	Displacements	Ovibos moschatus	9	f	MOX26146	Herbivore	-0.61467
-0.104086	0	Displacements	Ovibos moschatus	9	f	MOX26144	Herbivore	0.0710667
-0.120306	0	Displacements	Ovibos moschatus	10	f	MOX26145	Herbivore	-0.113474
-0.120306	0	Displacements	Ovibos moschatus	10	f	MOX26148	Herbivore	0.381732
-0.120306	0	Displacements	Ovibos moschatus	10	f	MOX26149	Herbivore	0.884817
-0.120306	0	Displacements	Ovibos moschatus	10	f	MOX26146	Herbivore	0.289181
-0.120306	0	Displacements	Ovibos moschatus	10	f	MOX26144	Herbivore	0.380479
0.108156	0	Activity	Tragelaphus oryx	1	f	7290	Herbivore	0.223434
0.108156	0	Activity	Tragelaphus oryx	1	f	7299	Herbivore	0.241994
0.108156	0	Activity	Tragelaphus oryx	1	f	7300	Herbivore	0.527826
0.108156	0	Activity	Tragelaphus oryx	1	f	7303	Herbivore	-0.352496
0.108156	0	Activity	Tragelaphus oryx	1	m	7286	Herbivore	0.133347
0.108156	0	Activity	Tragelaphus oryx	1	f	7302	Herbivore	0.258132
0.108156	0	Activity	Tragelaphus oryx	1	f	7287	Herbivore	0.181463
0.108156	0	Activity	Tragelaphus oryx	1	f	7289	Herbivore	0.129941
0.0543282	0	Activity	Tragelaphus oryx	2	f	7290	Herbivore	0.152393
0.0543282	0	Activity	Tragelaphus oryx	2	f	7299	Herbivore	0.208378
0.0543282	0	Activity	Tragelaphus oryx	2	f	7300	Herbivore	-0.274118
0.0543282	0	Activity	Tragelaphus oryx	2	f	7303	Herbivore	0.0771411
0.0543282	0	Activity	Tragelaphus oryx	2	m	7286	Herbivore	-0.0201753
0.0543282	0	Activity	Tragelaphus oryx	2	f	7302	Herbivore	0.0272412
0.0543282	0	Activity	Tragelaphus oryx	2	f	7287	Herbivore	-0.0400113
0.0543282	0	Activity	Tragelaphus oryx	2	f	7289	Herbivore	-0.168029
0.00552617	0	Activity	Tragelaphus oryx	3	f	7290	Herbivore	0.0299389
0.00552617	0	Activity	Tragelaphus oryx	3	f	7299	Herbivore	-0.288173
0.00552617	0	Activity	Tragelaphus oryx	3	f	7300	Herbivore	-0.043435
0.00552617	0	Activity	Tragelaphus oryx	3	f	7303	Herbivore	-0.0243539
0.00552617	0	Activity	Tragelaphus oryx	3	m	7286	Herbivore	-0.214529
0.00552617	0	Activity	Tragelaphus oryx	3	f	7302	Herbivore	-0.248872
0.00552617	0	Activity	Tragelaphus oryx	3	f	7287	Herbivore	-0.0425987
0.00552617	0	Activity	Tragelaphus oryx	3	f	7289	Herbivore	-0.0524973
-0.0328396	0	Activity	Tragelaphus oryx	4	f	7290	Herbivore	-0.104233
-0.0328396	0	Activity	Tragelaphus oryx	4	f	7299	Herbivore	-0.296692
-0.0328396	0	Activity	Tragelaphus oryx	4	f	7300	Herbivore	0.0997213
-0.0328396	0	Activity	Tragelaphus oryx	4	f	7303	Herbivore	0.148299
-0.0328396	0	Activity	Tragelaphus oryx	4	m	7286	Herbivore	-0.0397924
-0.0328396	0	Activity	Tragelaphus oryx	4	f	7302	Herbivore	-0.121676
-0.0328396	0	Activity	Tragelaphus oryx	4	f	7287	Herbivore	0.0145564
-0.0328396	0	Activity	Tragelaphus oryx	4	f	7289	Herbivore	-0.118857
-0.0563673	0	Activity	Tragelaphus oryx	5	f	7290	Herbivore	0.124052
-0.0563673	0	Activity	Tragelaphus oryx	5	f	7299	Herbivore	-0.619461
-0.0563673	0	Activity	Tragelaphus oryx	5	f	7300	Herbivore	-0.181939
-0.0563673	0	Activity	Tragelaphus oryx	5	f	7303	Herbivore	-0.117183
-0.0563673	0	Activity	Tragelaphus oryx	5	m	7286	Herbivore	-0.193668
-0.0563673	0	Activity	Tragelaphus oryx	5	f	7302	Herbivore	-0.0674271
-0.0563673	0	Activity	Tragelaphus oryx	5	f	7287	Herbivore	0.227367
-0.0563673	0	Activity	Tragelaphus oryx	5	f	7289	Herbivore	-0.0912316
-0.0626746	0	Activity	Tragelaphus oryx	6	f	7290	Herbivore	0.117688
-0.0626746	0	Activity	Tragelaphus oryx	6	f	7299	Herbivore	-0.493013
-0.0626746	0	Activity	Tragelaphus oryx	6	f	7300	Herbivore	-0.10224
-0.0626746	0	Activity	Tragelaphus oryx	6	f	7303	Herbivore	-0.0526363
-0.0626746	0	Activity	Tragelaphus oryx	6	m	7286	Herbivore	0.0891238
-0.0626746	0	Activity	Tragelaphus oryx	6	f	7302	Herbivore	-0.0240399
-0.0626746	0	Activity	Tragelaphus oryx	6	f	7287	Herbivore	0.286174
-0.0626746	0	Activity	Tragelaphus oryx	6	f	7289	Herbivore	0.00277784
-0.0517615	0	Activity	Tragelaphus oryx	7	f	7290	Herbivore	-0.0626239
-0.0517615	0	Activity	Tragelaphus oryx	7	f	7299	Herbivore	-0.335399
-0.0517615	0	Activity	Tragelaphus oryx	7	f	7300	Herbivore	-0.197105
-0.0517615	0	Activity	Tragelaphus oryx	7	f	7303	Herbivore	-0.112383
-0.0517615	0	Activity	Tragelaphus oryx	7	m	7286	Herbivore	-0.189094
-0.0517615	0	Activity	Tragelaphus oryx	7	f	7302	Herbivore	0.0897413
-0.0517615	0	Activity	Tragelaphus oryx	7	f	7287	Herbivore	0.0864016
-0.0517615	0	Activity	Tragelaphus oryx	7	f	7289	Herbivore	-0.0923524
-0.0260103	0	Activity	Tragelaphus oryx	8	f	7290	Herbivore	0.189252
-0.0260103	0	Activity	Tragelaphus oryx	8	f	7299	Herbivore	-0.352552
-0.0260103	0	Activity	Tragelaphus oryx	8	f	7300	Herbivore	-0.144373
-0.0260103	0	Activity	Tragelaphus oryx	8	f	7303	Herbivore	0.083825
-0.0260103	0	Activity	Tragelaphus oryx	8	m	7286	Herbivore	0.0027569
-0.0260103	0	Activity	Tragelaphus oryx	8	f	7302	Herbivore	0.100594
-0.0260103	0	Activity	Tragelaphus oryx	8	f	7287	Herbivore	0.0271437
-0.0260103	0	Activity	Tragelaphus oryx	8	f	7289	Herbivore	-0.102653
0.0101772	0	Activity	Tragelaphus oryx	9	f	7290	Herbivore	0.0840875
0.0101772	0	Activity	Tragelaphus oryx	9	f	7299	Herbivore	-0.273208
0.0101772	0	Activity	Tragelaphus oryx	9	f	7300	Herbivore	-0.181533
0.0101772	0	Activity	Tragelaphus oryx	9	f	7303	Herbivore	-0.0912354
0.0101772	0	Activity	Tragelaphus oryx	9	m	7286	Herbivore	0.122317
0.0101772	0	Activity	Tragelaphus oryx	9	f	7302	Herbivore	-0.156923
0.0101772	0	Activity	Tragelaphus oryx	9	f	7287	Herbivore	0.462623
0.0101772	0	Activity	Tragelaphus oryx	9	f	7289	Herbivore	0.0952387
0.0513908	0	Activity	Tragelaphus oryx	10	f	7290	Herbivore	-0.0609924
0.0513908	0	Activity	Tragelaphus oryx	10	f	7299	Herbivore	0.0359718
0.0513908	0	Activity	Tragelaphus oryx	10	f	7300	Herbivore	-0.0393446
0.0513908	0	Activity	Tragelaphus oryx	10	f	7303	Herbivore	0.00513577
0.0513908	0	Activity	Tragelaphus oryx	10	m	7286	Herbivore	0.118278
0.0513908	0	Activity	Tragelaphus oryx	10	f	7302	Herbivore	0.110101
0.0513908	0	Activity	Tragelaphus oryx	10	f	7287	Herbivore	0.0617797
0.0513908	0	Activity	Tragelaphus oryx	10	f	7289	Herbivore	-0.134642
0.516954	1	Displacements	Tragelaphus oryx	1	f	7290	Herbivore	0.466205
0.516954	1	Displacements	Tragelaphus oryx	1	f	7303	Herbivore	-0.346483
0.516954	1	Displacements	Tragelaphus oryx	1	m	7286	Herbivore	0.723828
0.516954	1	Displacements	Tragelaphus oryx	1	f	7289	Herbivore	0.71879
0.516954	1	Displacements	Tragelaphus oryx	1	f	7287	Herbivore	0.99385
0.313378	1	Displacements	Tragelaphus oryx	2	f	7290	Herbivore	0.112556
0.313378	1	Displacements	Tragelaphus oryx	2	f	7299	Herbivore	0.867093
0.313378	1	Displacements	Tragelaphus oryx	2	f	7300	Herbivore	-0.499633
0.313378	1	Displacements	Tragelaphus oryx	2	m	7286	Herbivore	0.511773
0.313378	1	Displacements	Tragelaphus oryx	2	f	7302	Herbivore	0.339771
0.313378	1	Displacements	Tragelaphus oryx	2	f	7289	Herbivore	-0.0497229
0.313378	1	Displacements	Tragelaphus oryx	2	f	7287	Herbivore	-0.176892
0.124766	1	Displacements	Tragelaphus oryx	3	f	7290	Herbivore	0.0679181
0.124766	1	Displacements	Tragelaphus oryx	3	f	7299	Herbivore	-0.170611
0.124766	1	Displacements	Tragelaphus oryx	3	f	7300	Herbivore	-0.167439
0.124766	1	Displacements	Tragelaphus oryx	3	f	7303	Herbivore	0.492117
0.124766	1	Displacements	Tragelaphus oryx	3	m	7286	Herbivore	-0.0438985
0.124766	1	Displacements	Tragelaphus oryx	3	f	7302	Herbivore	-0.525682
0.124766	1	Displacements	Tragelaphus oryx	3	f	7289	Herbivore	0.189295
0.124766	1	Displacements	Tragelaphus oryx	3	f	7287	Herbivore	-0.0276662
-0.0327751	1	Displacements	Tragelaphus oryx	4	f	7290	Herbivore	-0.374888
-0.0327751	1	Displacements	Tragelaphus oryx	4	f	7299	Herbivore	-0.00417578
-0.0327751	1	Displacements	Tragelaphus oryx	4	f	7300	Herbivore	0.184494
-0.0327751	1	Displacements	Tragelaphus oryx	4	f	7303	Herbivore	0.529834
-0.0327751	1	Displacements	Tragelaphus oryx	4	m	7286	Herbivore	0.256474
-0.0327751	1	Displacements	Tragelaphus oryx	4	f	7302	Herbivore	0.0437923
-0.0327751	1	Displacements	Tragelaphus oryx	4	f	7289	Herbivore	-0.570603
-0.0327751	1	Displacements	Tragelaphus oryx	4	f	7287	Herbivore	0.0861853
-0.146139	1	Displacements	Tragelaphus oryx	5	f	7290	Herbivore	0.242967
-0.146139	1	Displacements	Tragelaphus oryx	5	f	7299	Herbivore	-0.634915
-0.146139	1	Displacements	Tragelaphus oryx	5	f	7300	Herbivore	-0.594802
-0.146139	1	Displacements	Tragelaphus oryx	5	f	7303	Herbivore	-0.403674
-0.146139	1	Displacements	Tragelaphus oryx	5	m	7286	Herbivore	-0.273767
-0.146139	1	Displacements	Tragelaphus oryx	5	f	7302	Herbivore	0.0386702
-0.146139	1	Displacements	Tragelaphus oryx	5	f	7289	Herbivore	-0.222544
-0.146139	1	Displacements	Tragelaphus oryx	5	f	7287	Herbivore	0.1958
-0.208234	1	Displacements	Tragelaphus oryx	6	f	7290	Herbivore	0.201141
-0.208234	1	Displacements	Tragelaphus oryx	6	f	7299	Herbivore	-0.484374
-0.208234	1	Displacements	Tragelaphus oryx	6	f	7300	Herbivore	-0.593342
-0.208234	1	Displacements	Tragelaphus oryx	6	f	7303	Herbivore	-0.284242
-0.208234	1	Displacements	Tragelaphus oryx	6	m	7286	Herbivore	0.0634746
-0.208234	1	Displacements	Tragelaphus oryx	6	f	7302	Herbivore	-0.0600921
-0.208234	1	Displacements	Tragelaphus oryx	6	f	7289	Herbivore	-0.0701812
-0.208234	1	Displacements	Tragelaphus oryx	6	f	7287	Herbivore	0.203928
-0.219059	1	Displacements	Tragelaphus oryx	7	f	7290	Herbivore	-0.3065
-0.219059	1	Displacements	Tragelaphus oryx	7	f	7299	Herbivore	-0.216028
-0.219059	1	Displacements	Tragelaphus oryx	7	f	7300	Herbivore	-0.533889
-0.219059	1	Displacements	Tragelaphus oryx	7	f	7303	Herbivore	-0.291376
-0.219059	1	Displacements	Tragelaphus oryx	7	m	7286	Herbivore	-0.295241
-0.219059	1	Displacements	Tragelaphus oryx	7	f	7302	Herbivore	-0.122586
-0.219059	1	Displacements	Tragelaphus oryx	7	f	7289	Herbivore	-0.343041
-0.219059	1	Displacements	Tragelaphus oryx	7	f	7287	Herbivore	-0.294962
-0.185708	1	Displacements	Tragelaphus oryx	8	f	7290	Herbivore	0.213173
-0.185708	1	Displacements	Tragelaphus oryx	8	f	7299	Herbivore	-0.382947
-0.185708	1	Displacements	Tragelaphus oryx	8	f	7300	Herbivore	-0.467855
-0.185708	1	Displacements	Tragelaphus oryx	8	f	7303	Herbivore	0.0870241
-0.185708	1	Displacements	Tragelaphus oryx	8	m	7286	Herbivore	-0.0719784
-0.185708	1	Displacements	Tragelaphus oryx	8	f	7302	Herbivore	0.336749
-0.185708	1	Displacements	Tragelaphus oryx	8	f	7289	Herbivore	-0.408327
-0.185708	1	Displacements	Tragelaphus oryx	8	f	7287	Herbivore	-0.282038
-0.121285	1	Displacements	Tragelaphus oryx	9	f	7290	Herbivore	0.104497
-0.121285	1	Displacements	Tragelaphus oryx	9	f	7299	Herbivore	-0.209755
-0.121285	1	Displacements	Tragelaphus oryx	9	f	7300	Herbivore	-0.606753
-0.121285	1	Displacements	Tragelaphus oryx	9	f	7303	Herbivore	0.00520387
-0.121285	1	Displacements	Tragelaphus oryx	9	m	7286	Herbivore	0.257625
-0.121285	1	Displacements	Tragelaphus oryx	9	f	7302	Herbivore	-0.551385
-0.121285	1	Displacements	Tragelaphus oryx	9	f	7289	Herbivore	0.45887
-0.121285	1	Displacements	Tragelaphus oryx	9	f	7287	Herbivore	-0.00496064
-0.0418979	1	Displacements	Tragelaphus oryx	10	f	7290	Herbivore	-0.210348
-0.0418979	1	Displacements	Tragelaphus oryx	10	f	7299	Herbivore	0.0309962
-0.0418979	1	Displacements	Tragelaphus oryx	10	f	7300	Herbivore	-0.226725
-0.0418979	1	Displacements	Tragelaphus oryx	10	f	7303	Herbivore	-0.152996
-0.0418979	1	Displacements	Tragelaphus oryx	10	m	7286	Herbivore	-0.0444775
-0.0418979	1	Displacements	Tragelaphus oryx	10	f	7302	Herbivore	0.149935
-0.0418979	1	Displacements	Tragelaphus oryx	10	f	7289	Herbivore	-0.390644
-0.0418979	1	Displacements	Tragelaphus oryx	10	f	7287	Herbivore	0.282818
0.516954	0	Displacements	Tragelaphus oryx	1	f	7290	Herbivore	0.466205
0.516954	0	Displacements	Tragelaphus oryx	1	f	7303	Herbivore	-0.346483
0.516954	0	Displacements	Tragelaphus oryx	1	m	7286	Herbivore	0.723828
0.516954	0	Displacements	Tragelaphus oryx	1	f	7289	Herbivore	0.71879
0.516954	0	Displacements	Tragelaphus oryx	1	f	7287	Herbivore	0.99385
0.313378	0	Displacements	Tragelaphus oryx	2	f	7290	Herbivore	0.112556
0.313378	0	Displacements	Tragelaphus oryx	2	f	7299	Herbivore	0.867093
0.313378	0	Displacements	Tragelaphus oryx	2	f	7300	Herbivore	-0.499633
0.313378	0	Displacements	Tragelaphus oryx	2	m	7286	Herbivore	0.511773
0.313378	0	Displacements	Tragelaphus oryx	2	f	7302	Herbivore	0.339771
0.313378	0	Displacements	Tragelaphus oryx	2	f	7289	Herbivore	-0.0497229
0.313378	0	Displacements	Tragelaphus oryx	2	f	7287	Herbivore	-0.176892
0.124766	0	Displacements	Tragelaphus oryx	3	f	7290	Herbivore	0.0679181
0.124766	0	Displacements	Tragelaphus oryx	3	f	7299	Herbivore	-0.170611
0.124766	0	Displacements	Tragelaphus oryx	3	f	7300	Herbivore	-0.167439
0.124766	0	Displacements	Tragelaphus oryx	3	f	7303	Herbivore	0.492117
0.124766	0	Displacements	Tragelaphus oryx	3	m	7286	Herbivore	-0.0438985
0.124766	0	Displacements	Tragelaphus oryx	3	f	7302	Herbivore	-0.525682
0.124766	0	Displacements	Tragelaphus oryx	3	f	7289	Herbivore	0.189295
0.124766	0	Displacements	Tragelaphus oryx	3	f	7287	Herbivore	-0.0276662
-0.0327751	0	Displacements	Tragelaphus oryx	4	f	7290	Herbivore	-0.374888
-0.0327751	0	Displacements	Tragelaphus oryx	4	f	7299	Herbivore	-0.00417578
-0.0327751	0	Displacements	Tragelaphus oryx	4	f	7300	Herbivore	0.184494
-0.0327751	0	Displacements	Tragelaphus oryx	4	f	7303	Herbivore	0.529834
-0.0327751	0	Displacements	Tragelaphus oryx	4	m	7286	Herbivore	0.256474
-0.0327751	0	Displacements	Tragelaphus oryx	4	f	7302	Herbivore	0.0437923
-0.0327751	0	Displacements	Tragelaphus oryx	4	f	7289	Herbivore	-0.570603
-0.0327751	0	Displacements	Tragelaphus oryx	4	f	7287	Herbivore	0.0861853
-0.146139	0	Displacements	Tragelaphus oryx	5	f	7290	Herbivore	0.242967
-0.146139	0	Displacements	Tragelaphus oryx	5	f	7299	Herbivore	-0.634915
-0.146139	0	Displacements	Tragelaphus oryx	5	f	7300	Herbivore	-0.594802
-0.146139	0	Displacements	Tragelaphus oryx	5	f	7303	Herbivore	-0.403674
-0.146139	0	Displacements	Tragelaphus oryx	5	m	7286	Herbivore	-0.273767
-0.146139	0	Displacements	Tragelaphus oryx	5	f	7302	Herbivore	0.0386702
-0.146139	0	Displacements	Tragelaphus oryx	5	f	7289	Herbivore	-0.222544
-0.146139	0	Displacements	Tragelaphus oryx	5	f	7287	Herbivore	0.1958
-0.208234	0	Displacements	Tragelaphus oryx	6	f	7290	Herbivore	0.201141
-0.208234	0	Displacements	Tragelaphus oryx	6	f	7299	Herbivore	-0.484374
-0.208234	0	Displacements	Tragelaphus oryx	6	f	7300	Herbivore	-0.593342
-0.208234	0	Displacements	Tragelaphus oryx	6	f	7303	Herbivore	-0.284242
-0.208234	0	Displacements	Tragelaphus oryx	6	m	7286	Herbivore	0.0634746
-0.208234	0	Displacements	Tragelaphus oryx	6	f	7302	Herbivore	-0.0600921
-0.208234	0	Displacements	Tragelaphus oryx	6	f	7289	Herbivore	-0.0701812
-0.208234	0	Displacements	Tragelaphus oryx	6	f	7287	Herbivore	0.203928
-0.219059	0	Displacements	Tragelaphus oryx	7	f	7290	Herbivore	-0.3065
-0.219059	0	Displacements	Tragelaphus oryx	7	f	7299	Herbivore	-0.216028
-0.219059	0	Displacements	Tragelaphus oryx	7	f	7300	Herbivore	-0.533889
-0.219059	0	Displacements	Tragelaphus oryx	7	f	7303	Herbivore	-0.291376
-0.219059	0	Displacements	Tragelaphus oryx	7	m	7286	Herbivore	-0.295241
-0.219059	0	Displacements	Tragelaphus oryx	7	f	7302	Herbivore	-0.122586
-0.219059	0	Displacements	Tragelaphus oryx	7	f	7289	Herbivore	-0.343041
-0.219059	0	Displacements	Tragelaphus oryx	7	f	7287	Herbivore	-0.294962
-0.185708	0	Displacements	Tragelaphus oryx	8	f	7290	Herbivore	0.213173
-0.185708	0	Displacements	Tragelaphus oryx	8	f	7299	Herbivore	-0.382947
-0.185708	0	Displacements	Tragelaphus oryx	8	f	7300	Herbivore	-0.467855
-0.185708	0	Displacements	Tragelaphus oryx	8	f	7303	Herbivore	0.0870241
-0.185708	0	Displacements	Tragelaphus oryx	8	m	7286	Herbivore	-0.0719784
-0.185708	0	Displacements	Tragelaphus oryx	8	f	7302	Herbivore	0.336749
-0.185708	0	Displacements	Tragelaphus oryx	8	f	7289	Herbivore	-0.408327
-0.185708	0	Displacements	Tragelaphus oryx	8	f	7287	Herbivore	-0.282038
-0.121285	0	Displacements	Tragelaphus oryx	9	f	7290	Herbivore	0.104497
-0.121285	0	Displacements	Tragelaphus oryx	9	f	7299	Herbivore	-0.209755
-0.121285	0	Displacements	Tragelaphus oryx	9	f	7300	Herbivore	-0.606753
-0.121285	0	Displacements	Tragelaphus oryx	9	f	7303	Herbivore	0.00520387
-0.121285	0	Displacements	Tragelaphus oryx	9	m	7286	Herbivore	0.257625
-0.121285	0	Displacements	Tragelaphus oryx	9	f	7302	Herbivore	-0.551385
-0.121285	0	Displacements	Tragelaphus oryx	9	f	7289	Herbivore	0.45887
-0.121285	0	Displacements	Tragelaphus oryx	9	f	7287	Herbivore	-0.00496064
-0.0418979	0	Displacements	Tragelaphus oryx	10	f	7290	Herbivore	-0.210348
-0.0418979	0	Displacements	Tragelaphus oryx	10	f	7299	Herbivore	0.0309962
-0.0418979	0	Displacements	Tragelaphus oryx	10	f	7300	Herbivore	-0.226725
-0.0418979	0	Displacements	Tragelaphus oryx	10	f	7303	Herbivore	-0.152996
-0.0418979	0	Displacements	Tragelaphus oryx	10	m	7286	Herbivore	-0.0444775
-0.0418979	0	Displacements	Tragelaphus oryx	10	f	7302	Herbivore	0.149935
-0.0418979	0	Displacements	Tragelaphus oryx	10	f	7289	Herbivore	-0.390644
-0.0418979	0	Displacements	Tragelaphus oryx	10	f	7287	Herbivore	0.282818
-0.228993	1	Activity	Vulpes bengalensis	1	m	Fox 23 (300)	Omnivore	-0.0075067
-0.228993	1	Activity	Vulpes bengalensis	1	m	Fox 24 (Hawra)	Omnivore	-0.202642
-0.228993	1	Activity	Vulpes bengalensis	1	m	Fox 10 (Bluetooth)	Omnivore	-0.247211
-0.228993	1	Activity	Vulpes bengalensis	1	m	Fox 25 (Chandra)	Omnivore	-0.582787
-0.228993	1	Activity	Vulpes bengalensis	1	f	Fox 14 (Basundi)	Omnivore	-0.310481
-0.228993	1	Activity	Vulpes bengalensis	1	f	Fox 19 (Unnis)	Omnivore	-0.536981
-0.228993	1	Activity	Vulpes bengalensis	1	f	Fox 22 (Ding Dong)	Omnivore	-0.309834
-0.228993	1	Activity	Vulpes bengalensis	1	f	Fox 21 (Strawberry)	Omnivore	-0.252839
-0.141665	1	Activity	Vulpes bengalensis	2	m	Fox 23 (300)	Omnivore	-0.0766949
-0.141665	1	Activity	Vulpes bengalensis	2	m	Fox 24 (Hawra)	Omnivore	-0.221809
-0.141665	1	Activity	Vulpes bengalensis	2	m	Fox 10 (Bluetooth)	Omnivore	-0.11356
-0.141665	1	Activity	Vulpes bengalensis	2	m	Fox 25 (Chandra)	Omnivore	0.0948
-0.141665	1	Activity	Vulpes bengalensis	2	f	Fox 14 (Basundi)	Omnivore	-0.263908
-0.141665	1	Activity	Vulpes bengalensis	2	f	Fox 19 (Unnis)	Omnivore	-0.374895
-0.141665	1	Activity	Vulpes bengalensis	2	f	Fox 22 (Ding Dong)	Omnivore	-0.161324
-0.141665	1	Activity	Vulpes bengalensis	2	f	Fox 21 (Strawberry)	Omnivore	0.0353144
-0.060485	1	Activity	Vulpes bengalensis	3	m	Fox 23 (300)	Omnivore	0.145417
-0.060485	1	Activity	Vulpes bengalensis	3	m	Fox 24 (Hawra)	Omnivore	-0.0506424
-0.060485	1	Activity	Vulpes bengalensis	3	m	Fox 10 (Bluetooth)	Omnivore	-0.145956
-0.060485	1	Activity	Vulpes bengalensis	3	m	Fox 25 (Chandra)	Omnivore	-0.0518493
-0.060485	1	Activity	Vulpes bengalensis	3	f	Fox 14 (Basundi)	Omnivore	-0.145095
-0.060485	1	Activity	Vulpes bengalensis	3	f	Fox 19 (Unnis)	Omnivore	-0.20258
-0.060485	1	Activity	Vulpes bengalensis	3	f	Fox 22 (Ding Dong)	Omnivore	-0.103858
-0.060485	1	Activity	Vulpes bengalensis	3	f	Fox 21 (Strawberry)	Omnivore	-0.00946219
0.00793137	1	Activity	Vulpes bengalensis	4	m	Fox 23 (300)	Omnivore	-0.0760871
0.00793137	1	Activity	Vulpes bengalensis	4	m	Fox 24 (Hawra)	Omnivore	0.168756
0.00793137	1	Activity	Vulpes bengalensis	4	m	Fox 10 (Bluetooth)	Omnivore	-0.177233
0.00793137	1	Activity	Vulpes bengalensis	4	m	Fox 25 (Chandra)	Omnivore	0.0394709
0.00793137	1	Activity	Vulpes bengalensis	4	f	Fox 14 (Basundi)	Omnivore	-0.170643
0.00793137	1	Activity	Vulpes bengalensis	4	f	Fox 19 (Unnis)	Omnivore	-0.243917
0.00793137	1	Activity	Vulpes bengalensis	4	f	Fox 22 (Ding Dong)	Omnivore	0.0734654
0.00793137	1	Activity	Vulpes bengalensis	4	f	Fox 21 (Strawberry)	Omnivore	0.146391
0.0582001	1	Activity	Vulpes bengalensis	5	m	Fox 23 (300)	Omnivore	-0.0647569
0.0582001	1	Activity	Vulpes bengalensis	5	m	Fox 24 (Hawra)	Omnivore	-0.195746
0.0582001	1	Activity	Vulpes bengalensis	5	m	Fox 10 (Bluetooth)	Omnivore	-0.287055
0.0582001	1	Activity	Vulpes bengalensis	5	m	Fox 25 (Chandra)	Omnivore	0.182092
0.0582001	1	Activity	Vulpes bengalensis	5	f	Fox 14 (Basundi)	Omnivore	-0.203398
0.0582001	1	Activity	Vulpes bengalensis	5	f	Fox 19 (Unnis)	Omnivore	-0.115178
0.0582001	1	Activity	Vulpes bengalensis	5	f	Fox 22 (Ding Dong)	Omnivore	0.502409
0.0582001	1	Activity	Vulpes bengalensis	5	f	Fox 21 (Strawberry)	Omnivore	0.106754
0.0874073	1	Activity	Vulpes bengalensis	6	m	Fox 23 (300)	Omnivore	0.0826234
0.0874073	1	Activity	Vulpes bengalensis	6	m	Fox 24 (Hawra)	Omnivore	0.0520484
0.0874073	1	Activity	Vulpes bengalensis	6	m	Fox 10 (Bluetooth)	Omnivore	-0.263067
0.0874073	1	Activity	Vulpes bengalensis	6	m	Fox 25 (Chandra)	Omnivore	-0.0933434
0.0874073	1	Activity	Vulpes bengalensis	6	f	Fox 14 (Basundi)	Omnivore	-0.148682
0.0874073	1	Activity	Vulpes bengalensis	6	f	Fox 19 (Unnis)	Omnivore	0.0260888
0.0874073	1	Activity	Vulpes bengalensis	6	f	Fox 22 (Ding Dong)	Omnivore	0.270053
0.0874073	1	Activity	Vulpes bengalensis	6	f	Fox 21 (Strawberry)	Omnivore	0.162956
0.0955531	1	Activity	Vulpes bengalensis	7	m	Fox 23 (300)	Omnivore	0.054073
0.0955531	1	Activity	Vulpes bengalensis	7	m	Fox 24 (Hawra)	Omnivore	0.136824
0.0955531	1	Activity	Vulpes bengalensis	7	m	Fox 10 (Bluetooth)	Omnivore	-0.15568
0.0955531	1	Activity	Vulpes bengalensis	7	m	Fox 25 (Chandra)	Omnivore	0.382159
0.0955531	1	Activity	Vulpes bengalensis	7	f	Fox 14 (Basundi)	Omnivore	0.0297176
0.0955531	1	Activity	Vulpes bengalensis	7	f	Fox 19 (Unnis)	Omnivore	-0.021429
0.0955531	1	Activity	Vulpes bengalensis	7	f	Fox 22 (Ding Dong)	Omnivore	0.0588188
0.0955531	1	Activity	Vulpes bengalensis	7	f	Fox 21 (Strawberry)	Omnivore	0.329203
0.0855513	1	Activity	Vulpes bengalensis	8	m	Fox 23 (300)	Omnivore	0.00477421
0.0855513	1	Activity	Vulpes bengalensis	8	m	Fox 24 (Hawra)	Omnivore	0.100403
0.0855513	1	Activity	Vulpes bengalensis	8	m	Fox 10 (Bluetooth)	Omnivore	-0.00123244
0.0855513	1	Activity	Vulpes bengalensis	8	m	Fox 25 (Chandra)	Omnivore	0.013945
0.0855513	1	Activity	Vulpes bengalensis	8	f	Fox 14 (Basundi)	Omnivore	-0.0341972
0.0855513	1	Activity	Vulpes bengalensis	8	f	Fox 19 (Unnis)	Omnivore	-0.249781
0.0855513	1	Activity	Vulpes bengalensis	8	f	Fox 22 (Ding Dong)	Omnivore	0.0853879
0.0855513	1	Activity	Vulpes bengalensis	8	f	Fox 21 (Strawberry)	Omnivore	0.482103
0.0627854	1	Activity	Vulpes bengalensis	9	m	Fox 23 (300)	Omnivore	-0.0988241
0.0627854	1	Activity	Vulpes bengalensis	9	m	Fox 24 (Hawra)	Omnivore	-0.0822331
0.0627854	1	Activity	Vulpes bengalensis	9	m	Fox 10 (Bluetooth)	Omnivore	-0.171589
0.0627854	1	Activity	Vulpes bengalensis	9	m	Fox 25 (Chandra)	Omnivore	0.129595
0.0627854	1	Activity	Vulpes bengalensis	9	f	Fox 14 (Basundi)	Omnivore	-0.0884818
0.0627854	1	Activity	Vulpes bengalensis	9	f	Fox 19 (Unnis)	Omnivore	-0.259628
0.0627854	1	Activity	Vulpes bengalensis	9	f	Fox 22 (Ding Dong)	Omnivore	0.279647
0.0627854	1	Activity	Vulpes bengalensis	9	f	Fox 21 (Strawberry)	Omnivore	-0.0588979
0.0338724	1	Activity	Vulpes bengalensis	10	m	Fox 23 (300)	Omnivore	0.0737211
0.0338724	1	Activity	Vulpes bengalensis	10	m	Fox 24 (Hawra)	Omnivore	0.333
0.0338724	1	Activity	Vulpes bengalensis	10	m	Fox 10 (Bluetooth)	Omnivore	-0.111302
0.0338724	1	Activity	Vulpes bengalensis	10	m	Fox 25 (Chandra)	Omnivore	-0.153927
0.0338724	1	Activity	Vulpes bengalensis	10	f	Fox 14 (Basundi)	Omnivore	0.0719783
0.0338724	1	Activity	Vulpes bengalensis	10	f	Fox 19 (Unnis)	Omnivore	-0.238152
0.0338724	1	Activity	Vulpes bengalensis	10	f	Fox 22 (Ding Dong)	Omnivore	-0.192824
0.0338724	1	Activity	Vulpes bengalensis	10	f	Fox 21 (Strawberry)	Omnivore	0.0704835
-0.228993	0	Activity	Vulpes bengalensis	1	m	Fox 23 (300)	Omnivore	-0.0075067
-0.228993	0	Activity	Vulpes bengalensis	1	m	Fox 24 (Hawra)	Omnivore	-0.202642
-0.228993	0	Activity	Vulpes bengalensis	1	m	Fox 10 (Bluetooth)	Omnivore	-0.247211
-0.228993	0	Activity	Vulpes bengalensis	1	m	Fox 25 (Chandra)	Omnivore	-0.582787
-0.228993	0	Activity	Vulpes bengalensis	1	f	Fox 14 (Basundi)	Omnivore	-0.310481
-0.228993	0	Activity	Vulpes bengalensis	1	f	Fox 19 (Unnis)	Omnivore	-0.536981
-0.228993	0	Activity	Vulpes bengalensis	1	f	Fox 22 (Ding Dong)	Omnivore	-0.309834
-0.228993	0	Activity	Vulpes bengalensis	1	f	Fox 21 (Strawberry)	Omnivore	-0.252839
-0.141665	0	Activity	Vulpes bengalensis	2	m	Fox 23 (300)	Omnivore	-0.0766949
-0.141665	0	Activity	Vulpes bengalensis	2	m	Fox 24 (Hawra)	Omnivore	-0.221809
-0.141665	0	Activity	Vulpes bengalensis	2	m	Fox 10 (Bluetooth)	Omnivore	-0.11356
-0.141665	0	Activity	Vulpes bengalensis	2	m	Fox 25 (Chandra)	Omnivore	0.0948
-0.141665	0	Activity	Vulpes bengalensis	2	f	Fox 14 (Basundi)	Omnivore	-0.263908
-0.141665	0	Activity	Vulpes bengalensis	2	f	Fox 19 (Unnis)	Omnivore	-0.374895
-0.141665	0	Activity	Vulpes bengalensis	2	f	Fox 22 (Ding Dong)	Omnivore	-0.161324
-0.141665	0	Activity	Vulpes bengalensis	2	f	Fox 21 (Strawberry)	Omnivore	0.0353144
-0.060485	0	Activity	Vulpes bengalensis	3	m	Fox 23 (300)	Omnivore	0.145417
-0.060485	0	Activity	Vulpes bengalensis	3	m	Fox 24 (Hawra)	Omnivore	-0.0506424
-0.060485	0	Activity	Vulpes bengalensis	3	m	Fox 10 (Bluetooth)	Omnivore	-0.145956
-0.060485	0	Activity	Vulpes bengalensis	3	m	Fox 25 (Chandra)	Omnivore	-0.0518493
-0.060485	0	Activity	Vulpes bengalensis	3	f	Fox 14 (Basundi)	Omnivore	-0.145095
-0.060485	0	Activity	Vulpes bengalensis	3	f	Fox 19 (Unnis)	Omnivore	-0.20258
-0.060485	0	Activity	Vulpes bengalensis	3	f	Fox 22 (Ding Dong)	Omnivore	-0.103858
-0.060485	0	Activity	Vulpes bengalensis	3	f	Fox 21 (Strawberry)	Omnivore	-0.00946219
0.00793137	0	Activity	Vulpes bengalensis	4	m	Fox 23 (300)	Omnivore	-0.0760871
0.00793137	0	Activity	Vulpes bengalensis	4	m	Fox 24 (Hawra)	Omnivore	0.168756
0.00793137	0	Activity	Vulpes bengalensis	4	m	Fox 10 (Bluetooth)	Omnivore	-0.177233
0.00793137	0	Activity	Vulpes bengalensis	4	m	Fox 25 (Chandra)	Omnivore	0.0394709
0.00793137	0	Activity	Vulpes bengalensis	4	f	Fox 14 (Basundi)	Omnivore	-0.170643
0.00793137	0	Activity	Vulpes bengalensis	4	f	Fox 19 (Unnis)	Omnivore	-0.243917
0.00793137	0	Activity	Vulpes bengalensis	4	f	Fox 22 (Ding Dong)	Omnivore	0.0734654
0.00793137	0	Activity	Vulpes bengalensis	4	f	Fox 21 (Strawberry)	Omnivore	0.146391
0.0582001	0	Activity	Vulpes bengalensis	5	m	Fox 23 (300)	Omnivore	-0.0647569
0.0582001	0	Activity	Vulpes bengalensis	5	m	Fox 24 (Hawra)	Omnivore	-0.195746
0.0582001	0	Activity	Vulpes bengalensis	5	m	Fox 10 (Bluetooth)	Omnivore	-0.287055
0.0582001	0	Activity	Vulpes bengalensis	5	m	Fox 25 (Chandra)	Omnivore	0.182092
0.0582001	0	Activity	Vulpes bengalensis	5	f	Fox 14 (Basundi)	Omnivore	-0.203398
0.0582001	0	Activity	Vulpes bengalensis	5	f	Fox 19 (Unnis)	Omnivore	-0.115178
0.0582001	0	Activity	Vulpes bengalensis	5	f	Fox 22 (Ding Dong)	Omnivore	0.502409
0.0582001	0	Activity	Vulpes bengalensis	5	f	Fox 21 (Strawberry)	Omnivore	0.106754
0.0874073	0	Activity	Vulpes bengalensis	6	m	Fox 23 (300)	Omnivore	0.0826234
0.0874073	0	Activity	Vulpes bengalensis	6	m	Fox 24 (Hawra)	Omnivore	0.0520484
0.0874073	0	Activity	Vulpes bengalensis	6	m	Fox 10 (Bluetooth)	Omnivore	-0.263067
0.0874073	0	Activity	Vulpes bengalensis	6	m	Fox 25 (Chandra)	Omnivore	-0.0933434
0.0874073	0	Activity	Vulpes bengalensis	6	f	Fox 14 (Basundi)	Omnivore	-0.148682
0.0874073	0	Activity	Vulpes bengalensis	6	f	Fox 19 (Unnis)	Omnivore	0.0260888
0.0874073	0	Activity	Vulpes bengalensis	6	f	Fox 22 (Ding Dong)	Omnivore	0.270053
0.0874073	0	Activity	Vulpes bengalensis	6	f	Fox 21 (Strawberry)	Omnivore	0.162956
0.0955531	0	Activity	Vulpes bengalensis	7	m	Fox 23 (300)	Omnivore	0.054073
0.0955531	0	Activity	Vulpes bengalensis	7	m	Fox 24 (Hawra)	Omnivore	0.136824
0.0955531	0	Activity	Vulpes bengalensis	7	m	Fox 10 (Bluetooth)	Omnivore	-0.15568
0.0955531	0	Activity	Vulpes bengalensis	7	m	Fox 25 (Chandra)	Omnivore	0.382159
0.0955531	0	Activity	Vulpes bengalensis	7	f	Fox 14 (Basundi)	Omnivore	0.0297176
0.0955531	0	Activity	Vulpes bengalensis	7	f	Fox 19 (Unnis)	Omnivore	-0.021429
0.0955531	0	Activity	Vulpes bengalensis	7	f	Fox 22 (Ding Dong)	Omnivore	0.0588188
0.0955531	0	Activity	Vulpes bengalensis	7	f	Fox 21 (Strawberry)	Omnivore	0.329203
0.0855513	0	Activity	Vulpes bengalensis	8	m	Fox 23 (300)	Omnivore	0.00477421
0.0855513	0	Activity	Vulpes bengalensis	8	m	Fox 24 (Hawra)	Omnivore	0.100403
0.0855513	0	Activity	Vulpes bengalensis	8	m	Fox 10 (Bluetooth)	Omnivore	-0.00123244
0.0855513	0	Activity	Vulpes bengalensis	8	m	Fox 25 (Chandra)	Omnivore	0.013945
0.0855513	0	Activity	Vulpes bengalensis	8	f	Fox 14 (Basundi)	Omnivore	-0.0341972
0.0855513	0	Activity	Vulpes bengalensis	8	f	Fox 19 (Unnis)	Omnivore	-0.249781
0.0855513	0	Activity	Vulpes bengalensis	8	f	Fox 22 (Ding Dong)	Omnivore	0.0853879
0.0855513	0	Activity	Vulpes bengalensis	8	f	Fox 21 (Strawberry)	Omnivore	0.482103
0.0627854	0	Activity	Vulpes bengalensis	9	m	Fox 23 (300)	Omnivore	-0.0988241
0.0627854	0	Activity	Vulpes bengalensis	9	m	Fox 24 (Hawra)	Omnivore	-0.0822331
0.0627854	0	Activity	Vulpes bengalensis	9	m	Fox 10 (Bluetooth)	Omnivore	-0.171589
0.0627854	0	Activity	Vulpes bengalensis	9	m	Fox 25 (Chandra)	Omnivore	0.129595
0.0627854	0	Activity	Vulpes bengalensis	9	f	Fox 14 (Basundi)	Omnivore	-0.0884818
0.0627854	0	Activity	Vulpes bengalensis	9	f	Fox 19 (Unnis)	Omnivore	-0.259628
0.0627854	0	Activity	Vulpes bengalensis	9	f	Fox 22 (Ding Dong)	Omnivore	0.279647
0.0627854	0	Activity	Vulpes bengalensis	9	f	Fox 21 (Strawberry)	Omnivore	-0.0588979
0.0338724	0	Activity	Vulpes bengalensis	10	m	Fox 23 (300)	Omnivore	0.0737211
0.0338724	0	Activity	Vulpes bengalensis	10	m	Fox 24 (Hawra)	Omnivore	0.333
0.0338724	0	Activity	Vulpes bengalensis	10	m	Fox 10 (Bluetooth)	Omnivore	-0.111302
0.0338724	0	Activity	Vulpes bengalensis	10	m	Fox 25 (Chandra)	Omnivore	-0.153927
0.0338724	0	Activity	Vulpes bengalensis	10	f	Fox 14 (Basundi)	Omnivore	0.0719783
0.0338724	0	Activity	Vulpes bengalensis	10	f	Fox 19 (Unnis)	Omnivore	-0.238152
0.0338724	0	Activity	Vulpes bengalensis	10	f	Fox 22 (Ding Dong)	Omnivore	-0.192824
0.0338724	0	Activity	Vulpes bengalensis	10	f	Fox 21 (Strawberry)	Omnivore	0.0704835
-0.0723849	0	Displacements	Vulpes bengalensis	1	m	Fox 10 (Bluetooth)	Omnivore	0.0442982
-0.0723849	0	Displacements	Vulpes bengalensis	1	m	Fox 23 (300)	Omnivore	0.230814
-0.0723849	0	Displacements	Vulpes bengalensis	1	m	Fox 24 (Hawra)	Omnivore	-0.123283
-0.0723849	0	Displacements	Vulpes bengalensis	1	m	Fox 25 (Chandra)	Omnivore	-0.203914
-0.0723849	0	Displacements	Vulpes bengalensis	1	f	Fox 14 (Basundi)	Omnivore	-0.0828731
-0.0723849	0	Displacements	Vulpes bengalensis	1	f	Fox 19 (Unnis)	Omnivore	-0.371554
-0.0723849	0	Displacements	Vulpes bengalensis	1	f	Fox 22 (Ding Dong)	Omnivore	-0.328857
-0.0723849	0	Displacements	Vulpes bengalensis	1	f	Fox 21 (Strawberry)	Omnivore	0.117773
-0.0562982	0	Displacements	Vulpes bengalensis	2	m	Fox 10 (Bluetooth)	Omnivore	-0.187629
-0.0562982	0	Displacements	Vulpes bengalensis	2	m	Fox 23 (300)	Omnivore	-0.13091
-0.0562982	0	Displacements	Vulpes bengalensis	2	m	Fox 24 (Hawra)	Omnivore	0.0483579
-0.0562982	0	Displacements	Vulpes bengalensis	2	m	Fox 25 (Chandra)	Omnivore	-0.278014
-0.0562982	0	Displacements	Vulpes bengalensis	2	f	Fox 14 (Basundi)	Omnivore	-0.021943
-0.0562982	0	Displacements	Vulpes bengalensis	2	f	Fox 19 (Unnis)	Omnivore	-0.231226
-0.0562982	0	Displacements	Vulpes bengalensis	2	f	Fox 22 (Ding Dong)	Omnivore	-0.168795
-0.0562982	0	Displacements	Vulpes bengalensis	2	f	Fox 21 (Strawberry)	Omnivore	-0.0886537
-0.0402117	0	Displacements	Vulpes bengalensis	3	m	Fox 10 (Bluetooth)	Omnivore	-0.0929671
-0.0402117	0	Displacements	Vulpes bengalensis	3	m	Fox 23 (300)	Omnivore	0.300687
-0.0402117	0	Displacements	Vulpes bengalensis	3	m	Fox 24 (Hawra)	Omnivore	0.134041
-0.0402117	0	Displacements	Vulpes bengalensis	3	m	Fox 25 (Chandra)	Omnivore	-0.148932
-0.0402117	0	Displacements	Vulpes bengalensis	3	f	Fox 14 (Basundi)	Omnivore	0.0267768
-0.0402117	0	Displacements	Vulpes bengalensis	3	f	Fox 19 (Unnis)	Omnivore	-0.309956
-0.0402117	0	Displacements	Vulpes bengalensis	3	f	Fox 22 (Ding Dong)	Omnivore	-0.408494
-0.0402117	0	Displacements	Vulpes bengalensis	3	f	Fox 21 (Strawberry)	Omnivore	0.0369565
-0.0241256	0	Displacements	Vulpes bengalensis	4	m	Fox 10 (Bluetooth)	Omnivore	-0.133588
-0.0241256	0	Displacements	Vulpes bengalensis	4	m	Fox 23 (300)	Omnivore	0.120067
-0.0241256	0	Displacements	Vulpes bengalensis	4	m	Fox 24 (Hawra)	Omnivore	0.00532454
-0.0241256	0	Displacements	Vulpes bengalensis	4	m	Fox 25 (Chandra)	Omnivore	-0.310093
-0.0241256	0	Displacements	Vulpes bengalensis	4	f	Fox 14 (Basundi)	Omnivore	0.0284422
-0.0241256	0	Displacements	Vulpes bengalensis	4	f	Fox 19 (Unnis)	Omnivore	-0.0892413
-0.0241256	0	Displacements	Vulpes bengalensis	4	f	Fox 22 (Ding Dong)	Omnivore	-0.182343
-0.0241256	0	Displacements	Vulpes bengalensis	4	f	Fox 21 (Strawberry)	Omnivore	0.188593
-0.00804008	0	Displacements	Vulpes bengalensis	5	m	Fox 10 (Bluetooth)	Omnivore	-0.267792
-0.00804008	0	Displacements	Vulpes bengalensis	5	m	Fox 23 (300)	Omnivore	0.0957072
-0.00804008	0	Displacements	Vulpes bengalensis	5	m	Fox 24 (Hawra)	Omnivore	0.047304
-0.00804008	0	Displacements	Vulpes bengalensis	5	m	Fox 25 (Chandra)	Omnivore	-0.233011
-0.00804008	0	Displacements	Vulpes bengalensis	5	f	Fox 14 (Basundi)	Omnivore	-0.135276
-0.00804008	0	Displacements	Vulpes bengalensis	5	f	Fox 19 (Unnis)	Omnivore	-0.158785
-0.00804008	0	Displacements	Vulpes bengalensis	5	f	Fox 22 (Ding Dong)	Omnivore	0.229458
-0.00804008	0	Displacements	Vulpes bengalensis	5	f	Fox 21 (Strawberry)	Omnivore	0.120198
0.00804476	0	Displacements	Vulpes bengalensis	6	m	Fox 10 (Bluetooth)	Omnivore	-0.0767268
0.00804476	0	Displacements	Vulpes bengalensis	6	m	Fox 23 (300)	Omnivore	0.174714
0.00804476	0	Displacements	Vulpes bengalensis	6	m	Fox 24 (Hawra)	Omnivore	-0.143224
0.00804476	0	Displacements	Vulpes bengalensis	6	m	Fox 25 (Chandra)	Omnivore	0.0874287
0.00804476	0	Displacements	Vulpes bengalensis	6	f	Fox 14 (Basundi)	Omnivore	0.0291223
0.00804476	0	Displacements	Vulpes bengalensis	6	f	Fox 19 (Unnis)	Omnivore	-0.0848673
0.00804476	0	Displacements	Vulpes bengalensis	6	f	Fox 22 (Ding Dong)	Omnivore	-0.244207
0.00804476	0	Displacements	Vulpes bengalensis	6	f	Fox 21 (Strawberry)	Omnivore	0.420136
0.0241289	0	Displacements	Vulpes bengalensis	7	m	Fox 10 (Bluetooth)	Omnivore	-0.381068
0.0241289	0	Displacements	Vulpes bengalensis	7	m	Fox 23 (300)	Omnivore	0.1272
0.0241289	0	Displacements	Vulpes bengalensis	7	m	Fox 24 (Hawra)	Omnivore	-0.0339816
0.0241289	0	Displacements	Vulpes bengalensis	7	m	Fox 25 (Chandra)	Omnivore	0.134105
0.0241289	0	Displacements	Vulpes bengalensis	7	f	Fox 14 (Basundi)	Omnivore	0.00667416
0.0241289	0	Displacements	Vulpes bengalensis	7	f	Fox 19 (Unnis)	Omnivore	-0.0688814
0.0241289	0	Displacements	Vulpes bengalensis	7	f	Fox 22 (Ding Dong)	Omnivore	0.0628806
0.0241289	0	Displacements	Vulpes bengalensis	7	f	Fox 21 (Strawberry)	Omnivore	0.469206
0.0402125	0	Displacements	Vulpes bengalensis	8	m	Fox 10 (Bluetooth)	Omnivore	0.0982254
0.0402125	0	Displacements	Vulpes bengalensis	8	m	Fox 23 (300)	Omnivore	0.0319833
0.0402125	0	Displacements	Vulpes bengalensis	8	m	Fox 24 (Hawra)	Omnivore	-0.0198418
0.0402125	0	Displacements	Vulpes bengalensis	8	m	Fox 25 (Chandra)	Omnivore	-0.201116
0.0402125	0	Displacements	Vulpes bengalensis	8	f	Fox 14 (Basundi)	Omnivore	0.0547878
0.0402125	0	Displacements	Vulpes bengalensis	8	f	Fox 19 (Unnis)	Omnivore	-0.0178218
0.0402125	0	Displacements	Vulpes bengalensis	8	f	Fox 22 (Ding Dong)	Omnivore	-0.0368126
0.0402125	0	Displacements	Vulpes bengalensis	8	f	Fox 21 (Strawberry)	Omnivore	0.649169
0.0562957	0	Displacements	Vulpes bengalensis	9	m	Fox 10 (Bluetooth)	Omnivore	-0.155249
0.0562957	0	Displacements	Vulpes bengalensis	9	m	Fox 23 (300)	Omnivore	-0.102269
0.0562957	0	Displacements	Vulpes bengalensis	9	m	Fox 24 (Hawra)	Omnivore	0.0474904
0.0562957	0	Displacements	Vulpes bengalensis	9	m	Fox 25 (Chandra)	Omnivore	-0.223228
0.0562957	0	Displacements	Vulpes bengalensis	9	f	Fox 14 (Basundi)	Omnivore	0.127135
0.0562957	0	Displacements	Vulpes bengalensis	9	f	Fox 19 (Unnis)	Omnivore	-0.14747
0.0562957	0	Displacements	Vulpes bengalensis	9	f	Fox 22 (Ding Dong)	Omnivore	0.112515
0.0562957	0	Displacements	Vulpes bengalensis	9	f	Fox 21 (Strawberry)	Omnivore	0.337801
0.0723786	0	Displacements	Vulpes bengalensis	10	m	Fox 10 (Bluetooth)	Omnivore	0.111615
0.0723786	0	Displacements	Vulpes bengalensis	10	m	Fox 23 (300)	Omnivore	-0.019655
0.0723786	0	Displacements	Vulpes bengalensis	10	m	Fox 24 (Hawra)	Omnivore	-0.0124801
0.0723786	0	Displacements	Vulpes bengalensis	10	m	Fox 25 (Chandra)	Omnivore	-0.0686414
0.0723786	0	Displacements	Vulpes bengalensis	10	f	Fox 14 (Basundi)	Omnivore	-0.0347206
0.0723786	0	Displacements	Vulpes bengalensis	10	f	Fox 19 (Unnis)	Omnivore	-0.378094
0.0723786	0	Displacements	Vulpes bengalensis	10	f	Fox 22 (Ding Dong)	Omnivore	0.0653458
0.0723786	0	Displacements	Vulpes bengalensis	10	f	Fox 21 (Strawberry)	Omnivore	0.186855
-0.0723849	0	Displacements	Vulpes bengalensis	1	m	Fox 10 (Bluetooth)	Omnivore	0.0442982
-0.0723849	0	Displacements	Vulpes bengalensis	1	m	Fox 23 (300)	Omnivore	0.230814
-0.0723849	0	Displacements	Vulpes bengalensis	1	m	Fox 24 (Hawra)	Omnivore	-0.123283
-0.0723849	0	Displacements	Vulpes bengalensis	1	m	Fox 25 (Chandra)	Omnivore	-0.203914
-0.0723849	0	Displacements	Vulpes bengalensis	1	f	Fox 14 (Basundi)	Omnivore	-0.0828731
-0.0723849	0	Displacements	Vulpes bengalensis	1	f	Fox 19 (Unnis)	Omnivore	-0.371554
-0.0723849	0	Displacements	Vulpes bengalensis	1	f	Fox 22 (Ding Dong)	Omnivore	-0.328857
-0.0723849	0	Displacements	Vulpes bengalensis	1	f	Fox 21 (Strawberry)	Omnivore	0.117773
-0.0562982	0	Displacements	Vulpes bengalensis	2	m	Fox 10 (Bluetooth)	Omnivore	-0.187629
-0.0562982	0	Displacements	Vulpes bengalensis	2	m	Fox 23 (300)	Omnivore	-0.13091
-0.0562982	0	Displacements	Vulpes bengalensis	2	m	Fox 24 (Hawra)	Omnivore	0.0483579
-0.0562982	0	Displacements	Vulpes bengalensis	2	m	Fox 25 (Chandra)	Omnivore	-0.278014
-0.0562982	0	Displacements	Vulpes bengalensis	2	f	Fox 14 (Basundi)	Omnivore	-0.021943
-0.0562982	0	Displacements	Vulpes bengalensis	2	f	Fox 19 (Unnis)	Omnivore	-0.231226
-0.0562982	0	Displacements	Vulpes bengalensis	2	f	Fox 22 (Ding Dong)	Omnivore	-0.168795
-0.0562982	0	Displacements	Vulpes bengalensis	2	f	Fox 21 (Strawberry)	Omnivore	-0.0886537
-0.0402117	0	Displacements	Vulpes bengalensis	3	m	Fox 10 (Bluetooth)	Omnivore	-0.0929671
-0.0402117	0	Displacements	Vulpes bengalensis	3	m	Fox 23 (300)	Omnivore	0.300687
-0.0402117	0	Displacements	Vulpes bengalensis	3	m	Fox 24 (Hawra)	Omnivore	0.134041
-0.0402117	0	Displacements	Vulpes bengalensis	3	m	Fox 25 (Chandra)	Omnivore	-0.148932
-0.0402117	0	Displacements	Vulpes bengalensis	3	f	Fox 14 (Basundi)	Omnivore	0.0267768
-0.0402117	0	Displacements	Vulpes bengalensis	3	f	Fox 19 (Unnis)	Omnivore	-0.309956
-0.0402117	0	Displacements	Vulpes bengalensis	3	f	Fox 22 (Ding Dong)	Omnivore	-0.408494
-0.0402117	0	Displacements	Vulpes bengalensis	3	f	Fox 21 (Strawberry)	Omnivore	0.0369565
-0.0241256	0	Displacements	Vulpes bengalensis	4	m	Fox 10 (Bluetooth)	Omnivore	-0.133588
-0.0241256	0	Displacements	Vulpes bengalensis	4	m	Fox 23 (300)	Omnivore	0.120067
-0.0241256	0	Displacements	Vulpes bengalensis	4	m	Fox 24 (Hawra)	Omnivore	0.00532454
-0.0241256	0	Displacements	Vulpes bengalensis	4	m	Fox 25 (Chandra)	Omnivore	-0.310093
-0.0241256	0	Displacements	Vulpes bengalensis	4	f	Fox 14 (Basundi)	Omnivore	0.0284422
-0.0241256	0	Displacements	Vulpes bengalensis	4	f	Fox 19 (Unnis)	Omnivore	-0.0892413
-0.0241256	0	Displacements	Vulpes bengalensis	4	f	Fox 22 (Ding Dong)	Omnivore	-0.182343
-0.0241256	0	Displacements	Vulpes bengalensis	4	f	Fox 21 (Strawberry)	Omnivore	0.188593
-0.00804008	0	Displacements	Vulpes bengalensis	5	m	Fox 10 (Bluetooth)	Omnivore	-0.267792
-0.00804008	0	Displacements	Vulpes bengalensis	5	m	Fox 23 (300)	Omnivore	0.0957072
-0.00804008	0	Displacements	Vulpes bengalensis	5	m	Fox 24 (Hawra)	Omnivore	0.047304
-0.00804008	0	Displacements	Vulpes bengalensis	5	m	Fox 25 (Chandra)	Omnivore	-0.233011
-0.00804008	0	Displacements	Vulpes bengalensis	5	f	Fox 14 (Basundi)	Omnivore	-0.135276
-0.00804008	0	Displacements	Vulpes bengalensis	5	f	Fox 19 (Unnis)	Omnivore	-0.158785
-0.00804008	0	Displacements	Vulpes bengalensis	5	f	Fox 22 (Ding Dong)	Omnivore	0.229458
-0.00804008	0	Displacements	Vulpes bengalensis	5	f	Fox 21 (Strawberry)	Omnivore	0.120198
0.00804476	0	Displacements	Vulpes bengalensis	6	m	Fox 10 (Bluetooth)	Omnivore	-0.0767268
0.00804476	0	Displacements	Vulpes bengalensis	6	m	Fox 23 (300)	Omnivore	0.174714
0.00804476	0	Displacements	Vulpes bengalensis	6	m	Fox 24 (Hawra)	Omnivore	-0.143224
0.00804476	0	Displacements	Vulpes bengalensis	6	m	Fox 25 (Chandra)	Omnivore	0.0874287
0.00804476	0	Displacements	Vulpes bengalensis	6	f	Fox 14 (Basundi)	Omnivore	0.0291223
0.00804476	0	Displacements	Vulpes bengalensis	6	f	Fox 19 (Unnis)	Omnivore	-0.0848673
0.00804476	0	Displacements	Vulpes bengalensis	6	f	Fox 22 (Ding Dong)	Omnivore	-0.244207
0.00804476	0	Displacements	Vulpes bengalensis	6	f	Fox 21 (Strawberry)	Omnivore	0.420136
0.0241289	0	Displacements	Vulpes bengalensis	7	m	Fox 10 (Bluetooth)	Omnivore	-0.381068
0.0241289	0	Displacements	Vulpes bengalensis	7	m	Fox 23 (300)	Omnivore	0.1272
0.0241289	0	Displacements	Vulpes bengalensis	7	m	Fox 24 (Hawra)	Omnivore	-0.0339816
0.0241289	0	Displacements	Vulpes bengalensis	7	m	Fox 25 (Chandra)	Omnivore	0.134105
0.0241289	0	Displacements	Vulpes bengalensis	7	f	Fox 14 (Basundi)	Omnivore	0.00667416
0.0241289	0	Displacements	Vulpes bengalensis	7	f	Fox 19 (Unnis)	Omnivore	-0.0688814
0.0241289	0	Displacements	Vulpes bengalensis	7	f	Fox 22 (Ding Dong)	Omnivore	0.0628806
0.0241289	0	Displacements	Vulpes bengalensis	7	f	Fox 21 (Strawberry)	Omnivore	0.469206
0.0402125	0	Displacements	Vulpes bengalensis	8	m	Fox 10 (Bluetooth)	Omnivore	0.0982254
0.0402125	0	Displacements	Vulpes bengalensis	8	m	Fox 23 (300)	Omnivore	0.0319833
0.0402125	0	Displacements	Vulpes bengalensis	8	m	Fox 24 (Hawra)	Omnivore	-0.0198418
0.0402125	0	Displacements	Vulpes bengalensis	8	m	Fox 25 (Chandra)	Omnivore	-0.201116
0.0402125	0	Displacements	Vulpes bengalensis	8	f	Fox 14 (Basundi)	Omnivore	0.0547878
0.0402125	0	Displacements	Vulpes bengalensis	8	f	Fox 19 (Unnis)	Omnivore	-0.0178218
0.0402125	0	Displacements	Vulpes bengalensis	8	f	Fox 22 (Ding Dong)	Omnivore	-0.0368126
0.0402125	0	Displacements	Vulpes bengalensis	8	f	Fox 21 (Strawberry)	Omnivore	0.649169
0.0562957	0	Displacements	Vulpes bengalensis	9	m	Fox 10 (Bluetooth)	Omnivore	-0.155249
0.0562957	0	Displacements	Vulpes bengalensis	9	m	Fox 23 (300)	Omnivore	-0.102269
0.0562957	0	Displacements	Vulpes bengalensis	9	m	Fox 24 (Hawra)	Omnivore	0.0474904
0.0562957	0	Displacements	Vulpes bengalensis	9	m	Fox 25 (Chandra)	Omnivore	-0.223228
0.0562957	0	Displacements	Vulpes bengalensis	9	f	Fox 14 (Basundi)	Omnivore	0.127135
0.0562957	0	Displacements	Vulpes bengalensis	9	f	Fox 19 (Unnis)	Omnivore	-0.14747
0.0562957	0	Displacements	Vulpes bengalensis	9	f	Fox 22 (Ding Dong)	Omnivore	0.112515
0.0562957	0	Displacements	Vulpes bengalensis	9	f	Fox 21 (Strawberry)	Omnivore	0.337801
0.0723786	0	Displacements	Vulpes bengalensis	10	m	Fox 10 (Bluetooth)	Omnivore	0.111615
0.0723786	0	Displacements	Vulpes bengalensis	10	m	Fox 23 (300)	Omnivore	-0.019655
0.0723786	0	Displacements	Vulpes bengalensis	10	m	Fox 24 (Hawra)	Omnivore	-0.0124801
0.0723786	0	Displacements	Vulpes bengalensis	10	m	Fox 25 (Chandra)	Omnivore	-0.0686414
0.0723786	0	Displacements	Vulpes bengalensis	10	f	Fox 14 (Basundi)	Omnivore	-0.0347206
0.0723786	0	Displacements	Vulpes bengalensis	10	f	Fox 19 (Unnis)	Omnivore	-0.378094
0.0723786	0	Displacements	Vulpes bengalensis	10	f	Fox 22 (Ding Dong)	Omnivore	0.0653458
0.0723786	0	Displacements	Vulpes bengalensis	10	f	Fox 21 (Strawberry)	Omnivore	0.186855
0.0616897	0	Activity	Madoqua guentheri	1	f	1145	Herbivore	0.671593
0.0616897	0	Activity	Madoqua guentheri	1	f	1147	Herbivore	0.27724
0.0616897	0	Activity	Madoqua guentheri	1	f	1150	Herbivore	-0.11286
0.0616897	0	Activity	Madoqua guentheri	1	f	1155	Herbivore	0.0806156
0.0616897	0	Activity	Madoqua guentheri	1	f	1148	Herbivore	0.117881
0.0616897	0	Activity	Madoqua guentheri	1	f	1149	Herbivore	0.202028
0.0479758	0	Activity	Madoqua guentheri	2	f	1145	Herbivore	0.405883
0.0479758	0	Activity	Madoqua guentheri	2	f	1147	Herbivore	0.144631
0.0479758	0	Activity	Madoqua guentheri	2	f	1150	Herbivore	0.0228303
0.0479758	0	Activity	Madoqua guentheri	2	f	1155	Herbivore	0.00843858
0.0479758	0	Activity	Madoqua guentheri	2	f	1148	Herbivore	0.0791912
0.0479758	0	Activity	Madoqua guentheri	2	f	1149	Herbivore	0.109569
0.0342627	0	Activity	Madoqua guentheri	3	f	1145	Herbivore	0.333224
0.0342627	0	Activity	Madoqua guentheri	3	f	1147	Herbivore	0.0499538
0.0342627	0	Activity	Madoqua guentheri	3	f	1150	Herbivore	0.172892
0.0342627	0	Activity	Madoqua guentheri	3	f	1155	Herbivore	0.000848458
0.0342627	0	Activity	Madoqua guentheri	3	f	1148	Herbivore	-0.0276179
0.0342627	0	Activity	Madoqua guentheri	3	f	1149	Herbivore	0.0763886
0.020551	0	Activity	Madoqua guentheri	4	f	1145	Herbivore	0.242399
0.020551	0	Activity	Madoqua guentheri	4	f	1147	Herbivore	-0.0128513
0.020551	0	Activity	Madoqua guentheri	4	f	1150	Herbivore	0.159442
0.020551	0	Activity	Madoqua guentheri	4	f	1155	Herbivore	-0.0244499
0.020551	0	Activity	Madoqua guentheri	4	f	1148	Herbivore	-0.00769351
0.020551	0	Activity	Madoqua guentheri	4	f	1149	Herbivore	-0.00940712
0.00684129	0	Activity	Madoqua guentheri	5	f	1145	Herbivore	0.213358
0.00684129	0	Activity	Madoqua guentheri	5	f	1147	Herbivore	0.165385
0.00684129	0	Activity	Madoqua guentheri	5	f	1150	Herbivore	-0.250031
0.00684129	0	Activity	Madoqua guentheri	5	f	1155	Herbivore	0.0355287
0.00684129	0	Activity	Madoqua guentheri	5	f	1148	Herbivore	-0.24164
0.00684129	0	Activity	Madoqua guentheri	5	f	1149	Herbivore	0.111705
-0.00686605	0	Activity	Madoqua guentheri	6	f	1145	Herbivore	0.274954
-0.00686605	0	Activity	Madoqua guentheri	6	f	1147	Herbivore	-0.0485489
-0.00686605	0	Activity	Madoqua guentheri	6	f	1150	Herbivore	-0.111786
-0.00686605	0	Activity	Madoqua guentheri	6	f	1155	Herbivore	0.0286339
-0.00686605	0	Activity	Madoqua guentheri	6	f	1148	Herbivore	-0.174661
-0.00686605	0	Activity	Madoqua guentheri	6	f	1149	Herbivore	0.0301881
-0.020571	0	Activity	Madoqua guentheri	7	f	1145	Herbivore	0.218857
-0.020571	0	Activity	Madoqua guentheri	7	f	1147	Herbivore	-0.0352032
-0.020571	0	Activity	Madoqua guentheri	7	f	1150	Herbivore	-0.0623378
-0.020571	0	Activity	Madoqua guentheri	7	f	1155	Herbivore	0.0321658
-0.020571	0	Activity	Madoqua guentheri	7	f	1148	Herbivore	-0.142255
-0.020571	0	Activity	Madoqua guentheri	7	f	1149	Herbivore	0.0270593
-0.034274	0	Activity	Madoqua guentheri	8	f	1145	Herbivore	0.118746
-0.034274	0	Activity	Madoqua guentheri	8	f	1147	Herbivore	-0.0121818
-0.034274	0	Activity	Madoqua guentheri	8	f	1150	Herbivore	0.068496
-0.034274	0	Activity	Madoqua guentheri	8	f	1155	Herbivore	0.0049644
-0.034274	0	Activity	Madoqua guentheri	8	f	1148	Herbivore	0.153047
-0.034274	0	Activity	Madoqua guentheri	8	f	1149	Herbivore	0.0964071
-0.0479755	0	Activity	Madoqua guentheri	9	f	1145	Herbivore	0.0882798
-0.0479755	0	Activity	Madoqua guentheri	9	f	1147	Herbivore	0.000213622
-0.0479755	0	Activity	Madoqua guentheri	9	f	1150	Herbivore	-0.0550359
-0.0479755	0	Activity	Madoqua guentheri	9	f	1155	Herbivore	-0.00586104
-0.0479755	0	Activity	Madoqua guentheri	9	f	1148	Herbivore	0.0648633
-0.0479755	0	Activity	Madoqua guentheri	9	f	1149	Herbivore	0.000965249
-0.0616764	0	Activity	Madoqua guentheri	10	f	1145	Herbivore	0.116177
-0.0616764	0	Activity	Madoqua guentheri	10	f	1147	Herbivore	-0.0162717
-0.0616764	0	Activity	Madoqua guentheri	10	f	1150	Herbivore	0.177299
-0.0616764	0	Activity	Madoqua guentheri	10	f	1155	Herbivore	-0.00810557
-0.0616764	0	Activity	Madoqua guentheri	10	f	1148	Herbivore	-0.07912
-0.0616764	0	Activity	Madoqua guentheri	10	f	1149	Herbivore	0.0130277
0.0851236	0	Displacements	Madoqua guentheri	1	f	1145	Herbivore	0.27036
0.0851236	0	Displacements	Madoqua guentheri	1	f	1150	Herbivore	-0.0300171
0.0851236	0	Displacements	Madoqua guentheri	1	f	1147	Herbivore	0.0970757
0.0851236	0	Displacements	Madoqua guentheri	1	f	1148	Herbivore	0.0101447
0.0504234	0	Displacements	Madoqua guentheri	2	f	1155	Herbivore	0.0872979
0.0504234	0	Displacements	Madoqua guentheri	2	f	1145	Herbivore	-0.235111
0.0504234	0	Displacements	Madoqua guentheri	2	f	1149	Herbivore	-0.133265
0.0504234	0	Displacements	Madoqua guentheri	2	f	1150	Herbivore	-0.208847
0.0504234	0	Displacements	Madoqua guentheri	2	f	1147	Herbivore	-0.120378
0.0504234	0	Displacements	Madoqua guentheri	2	f	1148	Herbivore	-0.296336
0.018386	0	Displacements	Madoqua guentheri	3	f	1155	Herbivore	-0.122339
0.018386	0	Displacements	Madoqua guentheri	3	f	1145	Herbivore	-0.022664
0.018386	0	Displacements	Madoqua guentheri	3	f	1149	Herbivore	-0.0239993
0.018386	0	Displacements	Madoqua guentheri	3	f	1150	Herbivore	-0.0498719
0.018386	0	Displacements	Madoqua guentheri	3	f	1147	Herbivore	0.121128
0.018386	0	Displacements	Madoqua guentheri	3	f	1148	Herbivore	-0.0752406
-0.00812219	0	Displacements	Madoqua guentheri	4	f	1155	Herbivore	0.0403175
-0.00812219	0	Displacements	Madoqua guentheri	4	f	1145	Herbivore	-0.101955
-0.00812219	0	Displacements	Madoqua guentheri	4	f	1149	Herbivore	0.0915454
-0.00812219	0	Displacements	Madoqua guentheri	4	f	1150	Herbivore	-0.26591
-0.00812219	0	Displacements	Madoqua guentheri	4	f	1147	Herbivore	0.0630761
-0.00812219	0	Displacements	Madoqua guentheri	4	f	1148	Herbivore	-0.184459
-0.0267691	0	Displacements	Madoqua guentheri	5	f	1155	Herbivore	0.142626
-0.0267691	0	Displacements	Madoqua guentheri	5	f	1145	Herbivore	-0.0946054
-0.0267691	0	Displacements	Madoqua guentheri	5	f	1149	Herbivore	0.21355
-0.0267691	0	Displacements	Madoqua guentheri	5	f	1150	Herbivore	0.132389
-0.0267691	0	Displacements	Madoqua guentheri	5	f	1147	Herbivore	0.231037
-0.0267691	0	Displacements	Madoqua guentheri	5	f	1148	Herbivore	-0.356809
-0.0362924	0	Displacements	Madoqua guentheri	6	f	1155	Herbivore	-0.209889
-0.0362924	0	Displacements	Madoqua guentheri	6	f	1145	Herbivore	0.00902177
-0.0362924	0	Displacements	Madoqua guentheri	6	f	1149	Herbivore	-0.0169479
-0.0362924	0	Displacements	Madoqua guentheri	6	f	1150	Herbivore	-0.009391
-0.0362924	0	Displacements	Madoqua guentheri	6	f	1147	Herbivore	-0.194587
-0.0362924	0	Displacements	Madoqua guentheri	6	f	1148	Herbivore	-0.0973309
-0.0366922	0	Displacements	Madoqua guentheri	7	f	1155	Herbivore	-0.0342627
-0.0366922	0	Displacements	Madoqua guentheri	7	f	1145	Herbivore	0.0368656
-0.0366922	0	Displacements	Madoqua guentheri	7	f	1149	Herbivore	-0.0488832
-0.0366922	0	Displacements	Madoqua guentheri	7	f	1150	Herbivore	0.132451
-0.0366922	0	Displacements	Madoqua guentheri	7	f	1147	Herbivore	-0.322817
-0.0366922	0	Displacements	Madoqua guentheri	7	f	1148	Herbivore	-0.174983
-0.0292307	0	Displacements	Madoqua guentheri	8	f	1155	Herbivore	0.180191
-0.0292307	0	Displacements	Madoqua guentheri	8	f	1145	Herbivore	0.116483
-0.0292307	0	Displacements	Madoqua guentheri	8	f	1149	Herbivore	-0.118056
-0.0292307	0	Displacements	Madoqua guentheri	8	f	1150	Herbivore	0.153624
-0.0292307	0	Displacements	Madoqua guentheri	8	f	1147	Herbivore	0.217551
-0.0292307	0	Displacements	Madoqua guentheri	8	f	1148	Herbivore	-0.0321983
-0.01624	0	Displacements	Madoqua guentheri	9	f	1155	Herbivore	-0.0253184
-0.01624	0	Displacements	Madoqua guentheri	9	f	1145	Herbivore	0.543371
-0.01624	0	Displacements	Madoqua guentheri	9	f	1149	Herbivore	0.0830678
-0.01624	0	Displacements	Madoqua guentheri	9	f	1150	Herbivore	-0.312899
-0.01624	0	Displacements	Madoqua guentheri	9	f	1147	Herbivore	-0.267328
-0.01624	0	Displacements	Madoqua guentheri	9	f	1148	Herbivore	-0.166324
-0.00058642	0	Displacements	Madoqua guentheri	10	f	1155	Herbivore	0.251226
-0.00058642	0	Displacements	Madoqua guentheri	10	f	1145	Herbivore	0.201919
-0.00058642	0	Displacements	Madoqua guentheri	10	f	1149	Herbivore	-0.0520093
-0.00058642	0	Displacements	Madoqua guentheri	10	f	1150	Herbivore	0.52788
-0.00058642	0	Displacements	Madoqua guentheri	10	f	1147	Herbivore	-0.106127
-0.00058642	0	Displacements	Madoqua guentheri	10	f	1148	Herbivore	-0.0438624
-0.407704	0	Activity	Panthera pardus	1	m	Pp M TA	Carnivore	-0.270539
-0.407704	0	Activity	Panthera pardus	1	f	Pp F CH	Carnivore	-0.488017
-0.407704	0	Activity	Panthera pardus	1	f	Pp F KO	Carnivore	-0.631094
-0.2681	0	Activity	Panthera pardus	2	m	Pp M TA	Carnivore	-0.0122166
-0.2681	0	Activity	Panthera pardus	2	f	Pp F CH	Carnivore	-0.151015
-0.2681	0	Activity	Panthera pardus	2	f	Pp F KO	Carnivore	-0.561839
-0.136762	0	Activity	Panthera pardus	3	m	Pp M TA	Carnivore	-0.23509
-0.136762	0	Activity	Panthera pardus	3	f	Pp F CH	Carnivore	-0.20205
-0.136762	0	Activity	Panthera pardus	3	f	Pp F KO	Carnivore	-0.212328
-0.0225879	0	Activity	Panthera pardus	4	m	Pp M TA	Carnivore	0.316998
-0.0225879	0	Activity	Panthera pardus	4	f	Pp F CH	Carnivore	-0.235379
-0.0225879	0	Activity	Panthera pardus	4	f	Pp F KO	Carnivore	-0.324468
0.0671827	0	Activity	Panthera pardus	5	m	Pp M TA	Carnivore	0.0608128
0.0671827	0	Activity	Panthera pardus	5	f	Pp F CH	Carnivore	-0.125652
0.0671827	0	Activity	Panthera pardus	5	f	Pp F KO	Carnivore	-0.215903
0.128632	0	Activity	Panthera pardus	6	m	Pp M TA	Carnivore	0.495744
0.128632	0	Activity	Panthera pardus	6	f	Pp F CH	Carnivore	0.0654981
0.128632	0	Activity	Panthera pardus	6	f	Pp F KO	Carnivore	0.0224418
0.161759	0	Activity	Panthera pardus	7	m	Pp M TA	Carnivore	-0.130927
0.161759	0	Activity	Panthera pardus	7	f	Pp F CH	Carnivore	0.0169392
0.161759	0	Activity	Panthera pardus	7	f	Pp F KO	Carnivore	0.106539
0.170483	0	Activity	Panthera pardus	8	m	Pp M TA	Carnivore	0.229089
0.170483	0	Activity	Panthera pardus	8	f	Pp F CH	Carnivore	0.0823441
0.170483	0	Activity	Panthera pardus	8	f	Pp F KO	Carnivore	0.209146
0.162043	0	Activity	Panthera pardus	9	m	Pp M TA	Carnivore	-0.157109
0.162043	0	Activity	Panthera pardus	9	f	Pp F CH	Carnivore	-0.399645
0.162043	0	Activity	Panthera pardus	9	f	Pp F KO	Carnivore	-0.100821
0.145336	0	Activity	Panthera pardus	10	m	Pp M TA	Carnivore	0.224245
0.145336	0	Activity	Panthera pardus	10	f	Pp F CH	Carnivore	-0.144783
0.145336	0	Activity	Panthera pardus	10	f	Pp F KO	Carnivore	0.32601
-0.407704	0	Activity	Panthera pardus	1	m	Pp M TA	Carnivore	-0.270539
-0.407704	0	Activity	Panthera pardus	1	f	Pp F CH	Carnivore	-0.488017
-0.407704	0	Activity	Panthera pardus	1	f	Pp F KO	Carnivore	-0.631094
-0.2681	0	Activity	Panthera pardus	2	m	Pp M TA	Carnivore	-0.0122166
-0.2681	0	Activity	Panthera pardus	2	f	Pp F CH	Carnivore	-0.151015
-0.2681	0	Activity	Panthera pardus	2	f	Pp F KO	Carnivore	-0.561839
-0.136762	0	Activity	Panthera pardus	3	m	Pp M TA	Carnivore	-0.23509
-0.136762	0	Activity	Panthera pardus	3	f	Pp F CH	Carnivore	-0.20205
-0.136762	0	Activity	Panthera pardus	3	f	Pp F KO	Carnivore	-0.212328
-0.0225879	0	Activity	Panthera pardus	4	m	Pp M TA	Carnivore	0.316998
-0.0225879	0	Activity	Panthera pardus	4	f	Pp F CH	Carnivore	-0.235379
-0.0225879	0	Activity	Panthera pardus	4	f	Pp F KO	Carnivore	-0.324468
0.0671827	0	Activity	Panthera pardus	5	m	Pp M TA	Carnivore	0.0608128
0.0671827	0	Activity	Panthera pardus	5	f	Pp F CH	Carnivore	-0.125652
0.0671827	0	Activity	Panthera pardus	5	f	Pp F KO	Carnivore	-0.215903
0.128632	0	Activity	Panthera pardus	6	m	Pp M TA	Carnivore	0.495744
0.128632	0	Activity	Panthera pardus	6	f	Pp F CH	Carnivore	0.0654981
[truncated: 46,785 more rows]
