# Supplementary material for: Mammals show faster recovery from capture and tagging in human-disturbed landscapes
Source: Nat Commun. 2024 Sep 15;15:8079. doi: 10.1038/s41467-024-52381-8 (PMC11402999; doi:10.1038/s41467-024-52381-8)
Supplement: Supplementary file 4 — Source Data [file 41467_2024_52381_MOESM4_ESM.zip › Figure_3.xlsx]

## Sheet: Fig3_description
Abbreviations
ID	unique individual identifier
mass	body mass, derived from the literature [g]
sex	sex of the individual
diet	diet of the study species (Herbivore, Omnivore, Carnivore)
abs.slope	absolute slope of the disturbance intensity curve on day one, i.e. Adaption to long-term mean [|%|/day]
study.species	the respective study species
HFi	Human footprint index of the respective study area (mean of 5km radius)

## Sheet: Fig3_A
ID	mass	sex	diet	study.species	abs.slope	HFi
Jackal 06 (Ketama)	10345.2	f	Omnivore	Canis aureus	8.0594	25.254
Jackal 09 (Roma)	10345.2	f	Omnivore	Canis aureus	36.04	25.254
Jackal 10 (Jetli)	10345.2	f	Omnivore	Canis aureus	22.051	25.254
Jackal 07 (Marker)	10345.2	m	Omnivore	Canis aureus	26.6	25.254
Jackal 11	10345.2	m	Omnivore	Canis aureus	14.391	25.254
Jackal 12 (Kaana)	10345.2	m	Omnivore	Canis aureus	19.741	25.254
33869	62999.9	f	Carnivore	Crocuta crocuta	9.9894	8.58569
33870	62999.9	f	Carnivore	Crocuta crocuta	43.905	8.58569
33871	62999.9	f	Carnivore	Crocuta crocuta	1.8984	8.58569
33872	62999.9	f	Carnivore	Crocuta crocuta	16.597	8.58569
33873	62999.9	f	Carnivore	Crocuta crocuta	6.8158	8.58569
34310	62999.9	f	Carnivore	Crocuta crocuta	25.553	8.58569
343102	62999.9	m	Carnivore	Crocuta crocuta	10.328	8.58569
90769	28500	m	Herbivore	Gazella subgutturosa	11.518	0.837912
90762	28500	f	Herbivore	Gazella subgutturosa	24.849	0.837912
90763	28500	f	Herbivore	Gazella subgutturosa	16.963	0.837912
90774	28500	f	Herbivore	Gazella subgutturosa	3.7036	0.837912
90761	28500	m	Herbivore	Gazella subgutturosa	29.515	0.837912
90760	28500	m	Herbivore	Gazella subgutturosa	34.869	0.837912
90767	28500	m	Herbivore	Gazella subgutturosa	21.109	0.837912
GEGE40	1800	f	Carnivore	Genetta genetta	2.9671	8.4796
GEGE38	1800	f	Carnivore	Genetta genetta	12.365	8.4796
GEGE61	1800	f	Carnivore	Genetta genetta	54.772	8.4796
GEGE32	1800	m	Carnivore	Genetta genetta	32.671	8.4796
GEGE23	1800	f	Carnivore	Genetta genetta	9.637	8.4796
GEGE53	1800	m	Carnivore	Genetta genetta	13.355	8.4796
GEGE52	1800	m	Carnivore	Genetta genetta	19.455	8.4796
WTMO103	3500	f	Omnivore	Ichneumia albicauda	18.493	8.9927
WTMO92	3500	m	Omnivore	Ichneumia albicauda	19.63	8.9927
WTMO99	3500	m	Omnivore	Ichneumia albicauda	7.4911	8.9927
WTMO102	3500	f	Omnivore	Ichneumia albicauda	8.164	8.9927
WTMO106	3500	m	Omnivore	Ichneumia albicauda	47.79	8.9927
WTMO100	3500	m	Omnivore	Ichneumia albicauda	5.9537	8.9927
MOX26145	340501	f	Herbivore	Ovibos moschatus	18.783	1.46003
MOX26148	340501	f	Herbivore	Ovibos moschatus	37.578	1.46003
MOX26144	340501	f	Herbivore	Ovibos moschatus	1.7021	1.46003
MOX26149	340501	f	Herbivore	Ovibos moschatus	12.268	1.46003
MOX26146	340501	f	Herbivore	Ovibos moschatus	18.373	1.46003
MOX26147	340501	f	Herbivore	Ovibos moschatus	7.6225	1.46003
Fox 23 (300)	2726	m	Omnivore	Vulpes bengalensis	1.1829	25.254
Fox 24 (Hawra)	2726	m	Omnivore	Vulpes bengalensis	16.678	25.254
Fox 10 (Bluetooth)	2726	m	Omnivore	Vulpes bengalensis	3.5441	25.254
Fox 25 (Chandra)	2726	m	Omnivore	Vulpes bengalensis	19.695	25.254
Fox 14 (Basundi)	2726	f	Omnivore	Vulpes bengalensis	14.338	25.254
Fox 19 (Unnis)	2726	f	Omnivore	Vulpes bengalensis	14.655	25.254
Fox 22 (Ding Dong)	2726	f	Omnivore	Vulpes bengalensis	18.046	25.254
Fox 21 (Strawberry)	2726	f	Omnivore	Vulpes bengalensis	17.127	25.254
WO105_01925	32183.3	f	Carnivore	Canis lupus	37.089	19.1002
WO107_01927	32183.3	f	Carnivore	Canis lupus	12.1	19.1002
WO110_38543	32183.3	f	Carnivore	Canis lupus	21.381	19.1002
WO103_01917	32183.3	f	Carnivore	Canis lupus	30.42	19.1002
WO112_01919	32183.3	f	Carnivore	Canis lupus	30.362	19.1002
WO101_01919	32183.3	m	Carnivore	Canis lupus	23.706	19.1002
WO102_01632	32183.3	m	Carnivore	Canis lupus	19.035	19.1002
WO106_01919	32183.3	m	Carnivore	Canis lupus	24.946	19.1002
WO108_33411	32183.3	m	Carnivore	Canis lupus	30.028	19.1002
WO104_33416	32183.3	m	Carnivore	Canis lupus	17.807	19.1002
2019_B_003	771	m	Carnivore	Erinaceus europaeus	46.59	45.321
Igel01/2016/TP	771	m	Carnivore	Erinaceus europaeus	0.26215	45.321
Igel09/2016/TP	771	m	Carnivore	Erinaceus europaeus	2.2637	45.321
31_2017	771	m	Carnivore	Erinaceus europaeus	70.497	45.321
Igel08/2016/TP	771	f	Carnivore	Erinaceus europaeus	5.3621	45.321
Igel13/2016/TP	771	f	Carnivore	Erinaceus europaeus	7.4303	45.321
Igel17/2016/TP	771	f	Carnivore	Erinaceus europaeus	7.7423	45.321
Igel19/2016/TP	771	m	Carnivore	Erinaceus europaeus	8.7575	45.321
28_2017	771	f	Carnivore	Erinaceus europaeus	18.083	45.321
Igel02/2016/TP	771	f	Carnivore	Erinaceus europaeus	26.521	45.321
20_2017	771	f	Carnivore	Erinaceus europaeus	3.6181	45.321
Igel21/2016/TP	771	m	Carnivore	Erinaceus europaeus	5.8798	45.321
Jungle cat 11 (Junction)	7393	m	Carnivore	Felis chaus	16.971	25.254
Jungle cat 09 (Dagdu)	7393	m	Carnivore	Felis chaus	8.0502	25.254
Jungle cat 07 (Ushi)	7393	m	Carnivore	Felis chaus	33.013	25.254
Jungle cat 15 (Dara)	7393	m	Carnivore	Felis chaus	19.479	25.254
Jungle cat 19 (Wadi)	7393	f	Carnivore	Felis chaus	13.055	25.254
Jungle cat 14 (Poonam)	7393	f	Carnivore	Felis chaus	33.915	25.254
Jungle Cat 17 (Momo)	7393	f	Carnivore	Felis chaus	25.597	25.254
Jungle cat 18 (Arfa)	7393	f	Carnivore	Felis chaus	12.525	25.254
Jungle cat 16 (Johnny)	7393	m	Carnivore	Felis chaus	9.414	25.254
Jungle cat 10 (Bheegi Billi)	7393	f	Carnivore	Felis chaus	10.138	25.254
Jungle cat 04 (Boxie)	7393	f	Carnivore	Felis chaus	5.9406	25.254
Jungle cat 13 (Kamini)	7393	f	Carnivore	Felis chaus	22.215	25.254
Pp M TA	54999.7	m	Carnivore	Panthera pardus	15.812	7.02497
Pp F CH	54999.7	f	Carnivore	Panthera pardus	13.318	7.02497
Pp F KO	54999.7	f	Carnivore	Panthera pardus	38.865	7.02497
C05	13406.3	f	Omnivore	Canis latrans	40.416	19.1002
C09	13406.3	f	Omnivore	Canis latrans	29.615	19.1002
C15	13406.3	f	Omnivore	Canis latrans	20.253	19.1002
C26	13406.3	f	Omnivore	Canis latrans	36.033	19.1002
CO102_01634	13406.3	f	Omnivore	Canis latrans	16.754	19.1002
CO103_01918	13406.3	f	Omnivore	Canis latrans	0.4205	19.1002
CO104_01926	13406.3	f	Omnivore	Canis latrans	42.585	19.1002
CO105_01922	13406.3	f	Omnivore	Canis latrans	4.1005	19.1002
CO110_01922	13406.3	f	Omnivore	Canis latrans	11.79	19.1002
CO111_01631	13406.3	f	Omnivore	Canis latrans	4.7801	19.1002
CO112_01632	13406.3	f	Omnivore	Canis latrans	14.908	19.1002
CO113_33412	13406.3	f	Omnivore	Canis latrans	1.966	19.1002
CO114_01925	13406.3	f	Omnivore	Canis latrans	0.95095	19.1002
CO119_16605	13406.3	f	Omnivore	Canis latrans	15.774	19.1002
C16	13406.3	m	Omnivore	Canis latrans	13.148	19.1002
C20	13406.3	m	Omnivore	Canis latrans	40.877	19.1002
CO107_33413	13406.3	m	Omnivore	Canis latrans	26.889	19.1002
CO115_01631	13406.3	m	Omnivore	Canis latrans	8.0656	19.1002
4492WB	101052	f	Omnivore	Sus scrofa	25.815	24.0898
4430	101052	f	Omnivore	Sus scrofa	21.479	14.2938
4435WB	101052	f	Omnivore	Sus scrofa	23.508	13.8701
4426	101052	f	Omnivore	Sus scrofa	8.8426	13.8701
4432	101052	f	Omnivore	Sus scrofa	17.835	13.8701
4435	101052	f	Omnivore	Sus scrofa	23.508	13.8701
4426WB	101052	f	Omnivore	Sus scrofa	8.8426	13.8701
4432WB	101052	f	Omnivore	Sus scrofa	17.835	13.8701
21955b	101052	f	Omnivore	Sus scrofa	0.0030694	8.5405
21954b	101052	f	Omnivore	Sus scrofa	0.00087307	8.5405
21961b	101052	f	Omnivore	Sus scrofa	4.41969e-05	8.5405
21957b	101052	f	Omnivore	Sus scrofa	0.00014362	8.5405
21958b	101052	f	Omnivore	Sus scrofa	0.0015072	8.5405
21960b	101052	f	Omnivore	Sus scrofa	0.0010505	8.5405
21967b	101052	f	Omnivore	Sus scrofa	0.0036121	8.5405
21963b	101052	f	Omnivore	Sus scrofa	0.00013178	8.5405
21965b	101052	f	Omnivore	Sus scrofa	0.0009143	8.5405
21966b	101052	f	Omnivore	Sus scrofa	0.0004191	8.5405
4349WB	101052	f	Omnivore	Sus scrofa	25.174	16.4343
4352	101052	f	Omnivore	Sus scrofa	30.199	16.4343
4352WB	101052	f	Omnivore	Sus scrofa	30.199	16.4343
4340	101052	m	Omnivore	Sus scrofa	42.642	16.4343
4340WB	101052	m	Omnivore	Sus scrofa	42.642	16.4343
4343	101052	m	Omnivore	Sus scrofa	32.15	16.4343
4343WB	101052	m	Omnivore	Sus scrofa	32.15	16.4343
4341	101052	f	Omnivore	Sus scrofa	32.856	16.4343
4341WB	101052	f	Omnivore	Sus scrofa	32.856	16.4343
4342	101052	f	Omnivore	Sus scrofa	24.298	16.4343
4342WB	101052	f	Omnivore	Sus scrofa	24.298	16.4343
4344	101052	f	Omnivore	Sus scrofa	38.949	16.4343
4344WB	101052	f	Omnivore	Sus scrofa	38.949	16.4343
4345	101052	f	Omnivore	Sus scrofa	0.46272	16.4343
4345WB	101052	f	Omnivore	Sus scrofa	0.46272	16.4343
4346	101052	f	Omnivore	Sus scrofa	21.267	16.4343
4346WB	101052	f	Omnivore	Sus scrofa	21.267	16.4343
4348	101052	f	Omnivore	Sus scrofa	32.019	16.4343
4348WB	101052	f	Omnivore	Sus scrofa	32.019	16.4343
4349	101052	f	Omnivore	Sus scrofa	25.174	16.4343
4351WB	101052	m	Omnivore	Sus scrofa	20.607	16.4343
4353	101052	m	Omnivore	Sus scrofa	46.365	16.4343
4347	101052	m	Omnivore	Sus scrofa	16.243	16.4343
4347WB	101052	m	Omnivore	Sus scrofa	16.243	16.4343
4350	101052	m	Omnivore	Sus scrofa	35.046	16.4343
4350WB	101052	m	Omnivore	Sus scrofa	35.046	16.4343
4351	101052	m	Omnivore	Sus scrofa	20.607	16.4343
4353WB	101052	m	Omnivore	Sus scrofa	46.365	16.4343
4354	101052	m	Omnivore	Sus scrofa	17.987	16.4343
4354WB	101052	m	Omnivore	Sus scrofa	17.987	16.4343
4317	101052	f	Omnivore	Sus scrofa	13.944	14.3956
4314	101052	f	Omnivore	Sus scrofa	33.4	14.3956
4315	101052	f	Omnivore	Sus scrofa	34.247	14.3956
4316	101052	m	Omnivore	Sus scrofa	33.698	14.3956
4338	101052	m	Omnivore	Sus scrofa	24.499	14.3956
4312	101052	f	Omnivore	Sus scrofa	22.031	17.0786
4324	101052	f	Omnivore	Sus scrofa	17.195	17.0786
4321	101052	f	Omnivore	Sus scrofa	8.2026	17.0786
4322	101052	f	Omnivore	Sus scrofa	5.7597	17.0786
4323	101052	f	Omnivore	Sus scrofa	20.412	17.0786
4311	101052	f	Omnivore	Sus scrofa	3.6087	17.0786
4335	101052	f	Omnivore	Sus scrofa	35.202	17.0786
4327	101052	f	Omnivore	Sus scrofa	41.133	17.0786
4331	101052	f	Omnivore	Sus scrofa	6.7515	17.0786
4332	101052	f	Omnivore	Sus scrofa	40.663	17.0786
4319	101052	m	Omnivore	Sus scrofa	42.74	17.0786
4333	101052	m	Omnivore	Sus scrofa	20.341	17.0786
4313	101052	m	Omnivore	Sus scrofa	23.897	7.90518
4326	101052	m	Omnivore	Sus scrofa	26.917	7.90518
4529	101052	m	Omnivore	Sus scrofa	21.795	27.8395
4526	101052	f	Omnivore	Sus scrofa	18.809	27.8395
4528	101052	f	Omnivore	Sus scrofa	10.348	27.8395
4530	101052	f	Omnivore	Sus scrofa	10.332	27.8395
4531	101052	f	Omnivore	Sus scrofa	4.6056	27.8395
4527	101052	m	Omnivore	Sus scrofa	9.3445	27.8395
4537	101052	f	Omnivore	Sus scrofa	16.281	24.7133
4542	101052	m	Omnivore	Sus scrofa	8.8384	24.7133
4538	101052	f	Omnivore	Sus scrofa	35.531	24.7133
4541	101052	f	Omnivore	Sus scrofa	10.326	24.7133
4543	101052	f	Omnivore	Sus scrofa	5.3295	24.7133
4545	101052	f	Omnivore	Sus scrofa	16.612	24.7133
4533	101052	m	Omnivore	Sus scrofa	6.9335	24.7133
4534	101052	m	Omnivore	Sus scrofa	15.765	24.7133
4539	101052	m	Omnivore	Sus scrofa	23.985	24.7133
4532	101052	m	Omnivore	Sus scrofa	22.322	24.7133
4497	101052	f	Omnivore	Sus scrofa	12.664	24.5304
4493	101052	m	Omnivore	Sus scrofa	6.7594	24.5304
4494	101052	m	Omnivore	Sus scrofa	2.342	24.5304
4502	101052	f	Omnivore	Sus scrofa	5.4341	24.5304
4505	101052	f	Omnivore	Sus scrofa	1.1572	24.5304
4495	101052	f	Omnivore	Sus scrofa	17.564	24.5304
4512	101052	m	Omnivore	Sus scrofa	14.132	24.5304
4499	101052	m	Omnivore	Sus scrofa	1.534	24.5304
4513	101052	m	Omnivore	Sus scrofa	17.892	24.5304
4514	101052	m	Omnivore	Sus scrofa	12.07	24.5304
4416WB	101052	f	Omnivore	Sus scrofa	33.93	14.0441
4421WB	101052	f	Omnivore	Sus scrofa	1.134	14.0441
4472WB	101052	m	Omnivore	Sus scrofa	15.72	14.0441
4474WB	101052	m	Omnivore	Sus scrofa	0.48676	14.0441
4476WB	101052	m	Omnivore	Sus scrofa	10.858	14.0441
4416	101052	f	Omnivore	Sus scrofa	33.93	14.0441
4421	101052	f	Omnivore	Sus scrofa	1.134	14.0441
4472	101052	m	Omnivore	Sus scrofa	15.72	14.0441
4474	101052	m	Omnivore	Sus scrofa	0.48676	14.0441
4476	101052	m	Omnivore	Sus scrofa	10.858	14.0441
4424WB	101052	f	Omnivore	Sus scrofa	42.895	23.8824
4437WB	101052	f	Omnivore	Sus scrofa	24.391	23.8824
4438WB	101052	f	Omnivore	Sus scrofa	21.563	23.8824
4424	101052	f	Omnivore	Sus scrofa	42.895	23.8824
4437	101052	f	Omnivore	Sus scrofa	24.391	23.8824
4438	101052	f	Omnivore	Sus scrofa	21.563	23.8824
4440WB	101052	f	Omnivore	Sus scrofa	28.837	24.0898
4442WB	101052	f	Omnivore	Sus scrofa	19.342	24.0898
4443WB	101052	f	Omnivore	Sus scrofa	13.784	24.0898
4444WB	101052	f	Omnivore	Sus scrofa	11.096	24.0898
4446WB	101052	f	Omnivore	Sus scrofa	20.716	24.0898
4447WB	101052	f	Omnivore	Sus scrofa	21.602	24.0898
4449WB	101052	f	Omnivore	Sus scrofa	21.747	24.0898
4450WB	101052	f	Omnivore	Sus scrofa	40.725	24.0898
4451WB	101052	f	Omnivore	Sus scrofa	0.26513	24.0898
4452WB	101052	f	Omnivore	Sus scrofa	13.316	24.0898
4453WB	101052	f	Omnivore	Sus scrofa	22.73	24.0898
4456WB	101052	f	Omnivore	Sus scrofa	25.886	24.0898
4457WB	101052	f	Omnivore	Sus scrofa	36.759	24.0898
4484WB	101052	m	Omnivore	Sus scrofa	23.011	24.0898
4488WB	101052	m	Omnivore	Sus scrofa	24.102	24.0898
4440	101052	f	Omnivore	Sus scrofa	28.837	24.0898
4442	101052	f	Omnivore	Sus scrofa	19.342	24.0898
4443	101052	f	Omnivore	Sus scrofa	13.784	24.0898
4444	101052	f	Omnivore	Sus scrofa	11.096	24.0898
4446	101052	f	Omnivore	Sus scrofa	20.716	24.0898
4447	101052	f	Omnivore	Sus scrofa	21.602	24.0898
4449	101052	f	Omnivore	Sus scrofa	21.747	24.0898
4450	101052	f	Omnivore	Sus scrofa	40.725	24.0898
4451	101052	f	Omnivore	Sus scrofa	0.26513	24.0898
4452	101052	f	Omnivore	Sus scrofa	13.316	24.0898
4453	101052	f	Omnivore	Sus scrofa	22.73	24.0898
4456	101052	f	Omnivore	Sus scrofa	25.886	24.0898
4457	101052	f	Omnivore	Sus scrofa	36.759	24.0898
4492	101052	f	Omnivore	Sus scrofa	25.815	24.0898
4484	101052	m	Omnivore	Sus scrofa	23.011	24.0898
4488	101052	m	Omnivore	Sus scrofa	24.102	24.0898
4486WB	101052	m	Omnivore	Sus scrofa	17.517	14.2938
4429	101052	f	Omnivore	Sus scrofa	7.9359	14.2938
4431	101052	f	Omnivore	Sus scrofa	21.479	14.2938
4433	101052	f	Omnivore	Sus scrofa	12.705	14.2938
4448	101052	f	Omnivore	Sus scrofa	6.6971	14.2938
4455	101052	f	Omnivore	Sus scrofa	22.106	14.2938
4475	101052	m	Omnivore	Sus scrofa	23.396	14.2938
4485	101052	m	Omnivore	Sus scrofa	6.3383	14.2938
4486	101052	m	Omnivore	Sus scrofa	17.517	14.2938
4458	101052	f	Omnivore	Sus scrofa	14.355	14.2938
4429WB	101052	f	Omnivore	Sus scrofa	7.9359	14.2938
4430WB	101052	f	Omnivore	Sus scrofa	21.479	14.2938
4431WB	101052	f	Omnivore	Sus scrofa	21.479	14.2938
4433WB	101052	f	Omnivore	Sus scrofa	12.705	14.2938
4448WB	101052	f	Omnivore	Sus scrofa	6.6971	14.2938
4455WB	101052	f	Omnivore	Sus scrofa	22.106	14.2938
4458WB	101052	f	Omnivore	Sus scrofa	14.355	14.2938
4475WB	101052	m	Omnivore	Sus scrofa	23.396	14.2938
4485WB	101052	m	Omnivore	Sus scrofa	6.3383	14.2938
BB03_2009	99949.4	f	Omnivore	Ursus americanus	11.073	19.1002
BB116_02080	99949.4	f	Omnivore	Ursus americanus	5.9188	19.1002
BB116_33417	99949.4	f	Omnivore	Ursus americanus	24.739	19.1002
BB117_38546	99949.4	f	Omnivore	Ursus americanus	8.9427	19.1002
BB12_2009	99949.4	f	Omnivore	Ursus americanus	39.892	19.1002
BB120_01968	99949.4	f	Omnivore	Ursus americanus	11.765	19.1002
BB103_02080	99949.4	f	Omnivore	Ursus americanus	19.933	19.1002
BB162_35775	99949.4	f	Omnivore	Ursus americanus	23.252	19.1002
BB178_35779	99949.4	f	Omnivore	Ursus americanus	7.9126	19.1002
BB54_2011	99949.4	f	Omnivore	Ursus americanus	22.445	19.1002
BB58_2011	99949.4	f	Omnivore	Ursus americanus	28.817	19.1002
BB04_2009	99949.4	m	Omnivore	Ursus americanus	20.158	19.1002
BB09_2009	99949.4	m	Omnivore	Ursus americanus	9.1621	19.1002
BB104_33418	99949.4	m	Omnivore	Ursus americanus	59.727	19.1002
BB120_33417	99949.4	f	Omnivore	Ursus americanus	25.745	19.1002
BB120_35774	99949.4	f	Omnivore	Ursus americanus	28.463	19.1002
BB144_02079	99949.4	f	Omnivore	Ursus americanus	23.345	19.1002
BB144_35775	99949.4	f	Omnivore	Ursus americanus	6.3348	19.1002
BB144_38547	99949.4	f	Omnivore	Ursus americanus	2.1516	19.1002
BB148_02082	99949.4	m	Omnivore	Ursus americanus	11.885	19.1002
BB161_35779	99949.4	m	Omnivore	Ursus americanus	36.899	19.1002
BB165_33418	99949.4	m	Omnivore	Ursus americanus	12.567	19.1002
BB175_02083	99949.4	m	Omnivore	Ursus americanus	31.722	19.1002
BB34_2010	99949.4	m	Omnivore	Ursus americanus	51.599	19.1002
BB39_2010	99949.4	m	Omnivore	Ursus americanus	38.973	19.1002
BB41_2010	99949.4	m	Omnivore	Ursus americanus	20.155	19.1002
BB103_02088	99949.4	f	Omnivore	Ursus americanus	0.41846	19.1002
BB103_38546	99949.4	f	Omnivore	Ursus americanus	8.5566	19.1002
BB11_2009	99949.4	f	Omnivore	Ursus americanus	27.481	19.1002
BB112_02080	99949.4	f	Omnivore	Ursus americanus	17.581	19.1002
BB112_02083	99949.4	f	Omnivore	Ursus americanus	20.236	19.1002
BB112_02085	99949.4	f	Omnivore	Ursus americanus	5.288	19.1002
BB116_35773	99949.4	f	Omnivore	Ursus americanus	0.094641	19.1002
BB117_02086	99949.4	f	Omnivore	Ursus americanus	12.977	19.1002
BB146_35774	99949.4	m	Omnivore	Ursus americanus	22.913	19.1002
BB115_02083	99949.4	m	Omnivore	Ursus americanus	27.025	19.1002
BB138_02078	99949.4	m	Omnivore	Ursus americanus	21.137	19.1002
BB142_33418	99949.4	m	Omnivore	Ursus americanus	18.179	19.1002
BB142_35773	99949.4	m	Omnivore	Ursus americanus	23.221	19.1002
BB145_02078	99949.4	m	Omnivore	Ursus americanus	0.83419	19.1002
BB146_02078	99949.4	m	Omnivore	Ursus americanus	2.9367	19.1002
BB55_2011	99949.4	m	Omnivore	Ursus americanus	23.584	19.1002
MC M24-Mengaum	6885	m	Omnivore	Viverra tangalunga	15.364	10.0476
MC M18-Haliau	6885	m	Omnivore	Viverra tangalunga	19.042	10.0476
MC M22-Harap	6885	m	Omnivore	Viverra tangalunga	21.42	10.0476
MC M16-Kunau	6885	m	Omnivore	Viverra tangalunga	10.45	10.0476
MC M17-Belang	6885	m	Omnivore	Viverra tangalunga	19.077	10.0476
MC M10-Bandit	6885	m	Omnivore	Viverra tangalunga	15.094	10.0476
MC M19-Rimis	6885	m	Omnivore	Viverra tangalunga	15.867	10.0476
MC M08-Tenang	6885	m	Omnivore	Viverra tangalunga	7.2167	10.0476
MC M09-Penat	6885	m	Omnivore	Viverra tangalunga	8.3306	10.0476
MC M11-Nakal	6885	m	Omnivore	Viverra tangalunga	11.456	10.0476
MC M15-Noktah	6885	m	Omnivore	Viverra tangalunga	8.7359	10.0476
MC M35-Basah	6885	m	Omnivore	Viverra tangalunga	12.175	10.0476
MC M36-Eddi	6885	m	Omnivore	Viverra tangalunga	9.7989	10.0476
MC M37-Harrold	6885	m	Omnivore	Viverra tangalunga	14.584	10.0476
MC M30-Montel	6885	m	Omnivore	Viverra tangalunga	19.87	10.0476
MC M38-Scar	6885	m	Omnivore	Viverra tangalunga	13.066	10.0476
MC M31-Guntur	6885	m	Omnivore	Viverra tangalunga	20.967	10.0476
MC M39-Alpha	6885	m	Omnivore	Viverra tangalunga	35.458	10.0476
BVV-D-SYLVIA	5318.2	f	Omnivore	Vulpes vulpes	69.035	44.6013
BVV-B-GERLINDE	5318.2	f	Omnivore	Vulpes vulpes	29.063	44.6013
BVV-E-FRIDA	5318.2	f	Omnivore	Vulpes vulpes	25.055	44.6013
BVV-F-FELICITAS	5318.2	f	Omnivore	Vulpes vulpes	3.8683	44.6013
BVV-G-GISEL	5318.2	f	Omnivore	Vulpes vulpes	14.421	44.6013
BVV-O-OREGANO	5318.2	m	Omnivore	Vulpes vulpes	10.637	44.6013
BVV-P-PORTHOS	5318.2	m	Omnivore	Vulpes vulpes	19.376	44.6013
BVV-I-IDA	5318.2	f	Omnivore	Vulpes vulpes	23.356	44.6013
BVV-K-KYNA	5318.2	f	Omnivore	Vulpes vulpes	7.7386	44.6013
BVV-N-NIKITA	5318.2	f	Omnivore	Vulpes vulpes	5.791	44.6013
BVV-H-HAZEL	5318.2	f	Omnivore	Vulpes vulpes	14.673	44.6013
BVV-J-JACK	5318.2	m	Omnivore	Vulpes vulpes	9.592	44.6013
BVV-L-PRESIDENTE	5318.2	m	Omnivore	Vulpes vulpes	10.856	44.6013
BVV-C-KALLE	5318.2	m	Omnivore	Vulpes vulpes	27.377	44.6013
BVV-Q-QUE	5318.2	f	Omnivore	Vulpes vulpes	21.937	44.6013
Ernesto	5318.2	m	Omnivore	Vulpes vulpes	24.912	23.3857
Fuchs_2	5318.2	m	Omnivore	Vulpes vulpes	24.912	22.996
Fuchs_3	5318.2	m	Omnivore	Vulpes vulpes	5.9807	22.996
Fuchs_5	5318.2	m	Omnivore	Vulpes vulpes	6.7986	22.996
ACZ 7359	579255	f	Herbivore	Bison bison	13.647	9.0823
ACZ 7348	579255	f	Herbivore	Bison bison	12.376	9.0823
IZX 9801	579255	f	Herbivore	Bison bison	8.9652	9.0823
AHP 2156	579255	f	Herbivore	Bison bison	17.581	9.0823
ACZ 7316	579255	f	Herbivore	Bison bison	9.285	9.0823
ACZ 7364	579255	f	Herbivore	Bison bison	10.868	9.0823
AHP 2059	579255	f	Herbivore	Bison bison	14.217	9.0823
ACZ 7341	579255	f	Herbivore	Bison bison	14.401	9.0823
CSU 2168	579255	m	Herbivore	Bison bison	13.329	9.0823
ACZ 7353	579255	m	Herbivore	Bison bison	3.1713	9.0823
AHP 2040	579255	m	Herbivore	Bison bison	10.775	9.0823
IZX 9823	579255	f	Herbivore	Bison bison	16.815	9.0823
CSU 2171	579255	m	Herbivore	Bison bison	10.277	9.0823
25B	500000	f	Herbivore	Bison bonasus	13.009	12.2246
29B	500000	f	Herbivore	Bison bonasus	7.4616	12.2246
45B	500000	f	Herbivore	Bison bonasus	3.7194	12.2246
49B	500000	f	Herbivore	Bison bonasus	6.8226	12.2246
16B	500000	f	Herbivore	Bison bonasus	1.6597	12.2246
23B	500000	m	Herbivore	Bison bonasus	8.8769	12.2246
24B	500000	m	Herbivore	Bison bonasus	13.304	12.2246
30B	500000	f	Herbivore	Bison bonasus	11.409	12.2246
50B	500000	f	Herbivore	Bison bonasus	1.3192	12.2246
6B	500000	f	Herbivore	Bison bonasus	20.939	12.2246
43B	500000	f	Herbivore	Bison bonasus	23.813	12.2246
39B	500000	m	Herbivore	Bison bonasus	11.382	12.2246
42B	500000	m	Herbivore	Bison bonasus	5.453	12.2246
47B	500000	m	Herbivore	Bison bonasus	5.8299	12.2246
48B	500000	m	Herbivore	Bison bonasus	13.041	12.2246
33B	500000	f	Herbivore	Bison bonasus	3.8373	12.2246
37B	500000	f	Herbivore	Bison bonasus	7.4064	12.2246
26B	500000	m	Herbivore	Bison bonasus	9.8433	12.2246
31B	500000	f	Herbivore	Bison bonasus	6.4474	12.2246
32B	500000	m	Herbivore	Bison bonasus	10.739	12.2246
40B	500000	f	Herbivore	Bison bonasus	42.452	12.2246
41B	500000	f	Herbivore	Bison bonasus	13.201	12.2246
28B	500000	m	Herbivore	Bison bonasus	9.7109	12.2246
35B	500000	m	Herbivore	Bison bonasus	12.415	12.2246
34B	500000	m	Herbivore	Bison bonasus	14.261	12.2246
27B	500000	m	Herbivore	Bison bonasus	1.7508	12.2246
38B	500000	m	Herbivore	Bison bonasus	11.337	12.2246
f3	85166.5	f	Herbivore	Capra ibex	40.057	9.16105
f35	85166.5	f	Herbivore	Capra ibex	28.743	9.16105
f4	85166.5	f	Herbivore	Capra ibex	28.258	9.16105
f40	85166.5	f	Herbivore	Capra ibex	7.9049	9.16105
f38	85166.5	f	Herbivore	Capra ibex	29.02	9.16105
f43	85166.5	f	Herbivore	Capra ibex	19.575	9.16105
f44	85166.5	f	Herbivore	Capra ibex	19.608	9.16105
f46	85166.5	f	Herbivore	Capra ibex	25.414	9.16105
f58	85166.5	f	Herbivore	Capra ibex	12.08	9.16105
f60	85166.5	f	Herbivore	Capra ibex	29.874	9.16105
f62	85166.5	f	Herbivore	Capra ibex	0.1213	9.16105
f39	85166.5	f	Herbivore	Capra ibex	33.146	9.16105
f71	85166.5	f	Herbivore	Capra ibex	27.882	9.16105
f72	85166.5	f	Herbivore	Capra ibex	1.3014	9.16105
f73	85166.5	f	Herbivore	Capra ibex	23.41	9.16105
f64	85166.5	f	Herbivore	Capra ibex	1.7264	9.16105
f41	85166.5	f	Herbivore	Capra ibex	29.397	9.16105
m10	85166.5	m	Herbivore	Capra ibex	11.658	9.16105
m2	85166.5	m	Herbivore	Capra ibex	22.383	9.16105
m4	85166.5	m	Herbivore	Capra ibex	20.12	9.16105
f5	85166.5	f	Herbivore	Capra ibex	35.097	9.16105
f202	85166.5	f	Herbivore	Capra ibex	40.03	9.16105
f203	85166.5	f	Herbivore	Capra ibex	1.2956	9.16105
m8	85166.5	m	Herbivore	Capra ibex	16.652	9.16105
f104	85166.5	f	Herbivore	Capra ibex	11.725	9.16105
m1	85166.5	f	Herbivore	Capra ibex	3.6589	9.16105
f1	85166.5	f	Herbivore	Capra ibex	41.211	9.16105
f101	85166.5	f	Herbivore	Capra ibex	28.488	9.16105
m7	85166.5	m	Herbivore	Capra ibex	20.235	9.16105
f107	85166.5	f	Herbivore	Capra ibex	5.0627	9.16105
f2	85166.5	f	Herbivore	Capra ibex	24.822	9.16105
f201	85166.5	f	Herbivore	Capra ibex	6.1576	9.16105
m6	85166.5	m	Herbivore	Capra ibex	31.984	9.16105
856_14roe	22500	f	Herbivore	Capreolus capreolus	0.029103	19.4491
047_06roe	22500	f	Herbivore	Capreolus capreolus	4.3214	19.4491
010_05roe	22500	f	Herbivore	Capreolus capreolus	22.131	19.4491
042_03roe	22500	f	Herbivore	Capreolus capreolus	43.787	19.4491
047_03roe	22500	f	Herbivore	Capreolus capreolus	5.257	19.4491
007_05roe	22500	f	Herbivore	Capreolus capreolus	48.768	19.4491
264_06roe	22500	f	Herbivore	Capreolus capreolus	16.448	19.4491
266_06roe	22500	f	Herbivore	Capreolus capreolus	28.667	19.4491
3002_18roe	22500	f	Herbivore	Capreolus capreolus	0.71477	19.4491
260_06roe	22500	f	Herbivore	Capreolus capreolus	3.935	19.4491
3016_18roe	22500	f	Herbivore	Capreolus capreolus	25.09	19.4491
3024_18roe	22500	f	Herbivore	Capreolus capreolus	12.913	19.4491
3025_18roe	22500	f	Herbivore	Capreolus capreolus	28.052	19.4491
3026_18roe	22500	f	Herbivore	Capreolus capreolus	15.228	19.4491
3028_18roe	22500	f	Herbivore	Capreolus capreolus	5.4506	19.4491
3005_18roe	22500	f	Herbivore	Capreolus capreolus	1.2257	19.4491
3007_18roe	22500	f	Herbivore	Capreolus capreolus	8.6296	19.4491
3008_18roe	22500	f	Herbivore	Capreolus capreolus	0.1988	19.4491
3011_18roe	22500	f	Herbivore	Capreolus capreolus	8.9335	19.4491
3012_18roe	22500	f	Herbivore	Capreolus capreolus	13.74	19.4491
3013_18roe	22500	f	Herbivore	Capreolus capreolus	9.234	19.4491
3046_19roe	22500	f	Herbivore	Capreolus capreolus	17.806	19.4491
3049_19	22500	f	Herbivore	Capreolus capreolus	1.0975	19.4491
3049_19roe	22500	f	Herbivore	Capreolus capreolus	20.126	19.4491
3051_19	22500	f	Herbivore	Capreolus capreolus	1.1639	19.4491
3051_19roe	22500	f	Herbivore	Capreolus capreolus	20.969	19.4491
3052_19	22500	f	Herbivore	Capreolus capreolus	1.5963	19.4491
3052_19roe	22500	f	Herbivore	Capreolus capreolus	9.2965	19.4491
3057_19	22500	f	Herbivore	Capreolus capreolus	2.2892	19.4491
3057_19roe	22500	f	Herbivore	Capreolus capreolus	6.9894	19.4491
3032_18roe	22500	f	Herbivore	Capreolus capreolus	2.0214	19.4491
3036_18roe	22500	f	Herbivore	Capreolus capreolus	16.728	19.4491
3037_18	22500	f	Herbivore	Capreolus capreolus	4.6559	19.4491
3037_18roe	22500	f	Herbivore	Capreolus capreolus	9.5287	19.4491
3045_19	22500	f	Herbivore	Capreolus capreolus	2.5183	19.4491
3045_19roe	22500	f	Herbivore	Capreolus capreolus	20.365	19.4491
3066_19	22500	f	Herbivore	Capreolus capreolus	3.5258	19.4491
3066_19roe	22500	f	Herbivore	Capreolus capreolus	7.4204	19.4491
3068_19	22500	f	Herbivore	Capreolus capreolus	6.6413	19.4491
3068_19roe	22500	f	Herbivore	Capreolus capreolus	20.851	19.4491
3069_19roe	22500	f	Herbivore	Capreolus capreolus	25.134	19.4491
3070_19roe	22500	f	Herbivore	Capreolus capreolus	12.046	19.4491
3071_19roe	22500	f	Herbivore	Capreolus capreolus	1.5548	19.4491
3072_19roe	22500	f	Herbivore	Capreolus capreolus	12.02	19.4491
3073_19	22500	f	Herbivore	Capreolus capreolus	2.1218	19.4491
3073_19roe	22500	f	Herbivore	Capreolus capreolus	1.5048	19.4491
3075_19	22500	f	Herbivore	Capreolus capreolus	1.6418	19.4491
3075_19roe	22500	f	Herbivore	Capreolus capreolus	3.7802	19.4491
3077_19roe	22500	f	Herbivore	Capreolus capreolus	21.9	19.4491
3078_19roe	22500	f	Herbivore	Capreolus capreolus	7.4187	19.4491
3079_19roe	22500	f	Herbivore	Capreolus capreolus	25.84	19.4491
3082_19roe	22500	f	Herbivore	Capreolus capreolus	16.3	19.4491
318_07roe	22500	f	Herbivore	Capreolus capreolus	9.301	19.4491
320_07roe	22500	f	Herbivore	Capreolus capreolus	4.6032	19.4491
322_07roe	22500	f	Herbivore	Capreolus capreolus	25.64	19.4491
328_07roe	22500	f	Herbivore	Capreolus capreolus	15.66	19.4491
340_07roe	22500	f	Herbivore	Capreolus capreolus	27.451	19.4491
342_07roe	22500	f	Herbivore	Capreolus capreolus	15.145	19.4491
344_07roe	22500	f	Herbivore	Capreolus capreolus	8.1779	19.4491
346_07roe	22500	f	Herbivore	Capreolus capreolus	22.784	19.4491
360_07roe	22500	f	Herbivore	Capreolus capreolus	4.5155	19.4491
362_07roe	22500	f	Herbivore	Capreolus capreolus	3.0833	19.4491
364_07roe	22500	f	Herbivore	Capreolus capreolus	10.335	19.4491
366_07roe	22500	f	Herbivore	Capreolus capreolus	8.3672	19.4491
368_07roe	22500	f	Herbivore	Capreolus capreolus	9.3899	19.4491
3059_19roe	22500	f	Herbivore	Capreolus capreolus	2.702	19.4491
306_06roe	22500	f	Herbivore	Capreolus capreolus	6.5594	19.4491
3060_19roe	22500	f	Herbivore	Capreolus capreolus	1.4887	19.4491
3061_19roe	22500	f	Herbivore	Capreolus capreolus	0.089693	19.4491
3065_19roe	22500	f	Herbivore	Capreolus capreolus	5.0455	19.4491
414_08roe	22500	f	Herbivore	Capreolus capreolus	14.606	19.4491
418_08roe	22500	f	Herbivore	Capreolus capreolus	22.038	19.4491
420_08roe	22500	f	Herbivore	Capreolus capreolus	7.877	19.4491
424_08roe	22500	f	Herbivore	Capreolus capreolus	5.2422	19.4491
426_08roe	22500	f	Herbivore	Capreolus capreolus	19.738	19.4491
432_08roe	22500	f	Herbivore	Capreolus capreolus	15.231	19.4491
438_08roe	22500	f	Herbivore	Capreolus capreolus	1.5046	19.4491
444_09roe	22500	f	Herbivore	Capreolus capreolus	12.084	19.4491
446_08roe	22500	f	Herbivore	Capreolus capreolus	11.681	19.4491
470_09roe	22500	f	Herbivore	Capreolus capreolus	0.21815	19.4491
472_09roe	22500	f	Herbivore	Capreolus capreolus	18.946	19.4491
476_09roe	22500	f	Herbivore	Capreolus capreolus	8.3539	19.4491
1005_19roe	22500	f	Herbivore	Capreolus capreolus	14.418	19.4491
112_04roe	22500	f	Herbivore	Capreolus capreolus	22.491	19.4491
114_04roe	22500	f	Herbivore	Capreolus capreolus	15.995	19.4491
116_04roe	22500	f	Herbivore	Capreolus capreolus	8.166	19.4491
142_05roe	22500	f	Herbivore	Capreolus capreolus	6.9227	19.4491
144_05roe	22500	f	Herbivore	Capreolus capreolus	28.195	19.4491
150_05roe	22500	f	Herbivore	Capreolus capreolus	48.134	19.4491
156_05roe	22500	f	Herbivore	Capreolus capreolus	15.217	19.4491
164_05roe	22500	f	Herbivore	Capreolus capreolus	8.5865	19.4491
176_05roe	22500	f	Herbivore	Capreolus capreolus	12.017	19.4491
178_05roe	22500	f	Herbivore	Capreolus capreolus	40.633	19.4491
184_05roe	22500	f	Herbivore	Capreolus capreolus	18.816	19.4491
186_05roe	22500	f	Herbivore	Capreolus capreolus	0.3451	19.4491
188_05roe	22500	f	Herbivore	Capreolus capreolus	10.249	19.4491
190_05roe	22500	f	Herbivore	Capreolus capreolus	19.963	19.4491
196_05roe	22500	f	Herbivore	Capreolus capreolus	0.013743	19.4491
200_05roe	22500	f	Herbivore	Capreolus capreolus	38.407	19.4491
202_07roe	22500	f	Herbivore	Capreolus capreolus	4.141	19.4491
212_05roe	22500	f	Herbivore	Capreolus capreolus	12.538	19.4491
217_06roe	22500	f	Herbivore	Capreolus capreolus	13.616	19.4491
221_06roe	22500	f	Herbivore	Capreolus capreolus	1.3659	19.4491
232_06roe	22500	f	Herbivore	Capreolus capreolus	0.51438	19.4491
234_06roe	22500	f	Herbivore	Capreolus capreolus	18.164	19.4491
252_06roe	22500	f	Herbivore	Capreolus capreolus	22.154	19.4491
256_06roe	22500	f	Herbivore	Capreolus capreolus	20.317	19.4491
258_06roe	22500	f	Herbivore	Capreolus capreolus	4.4304	19.4491
650_11roe	22500	f	Herbivore	Capreolus capreolus	6.8213	19.4491
656_11roe	22500	f	Herbivore	Capreolus capreolus	11.827	19.4491
658_11roe	22500	f	Herbivore	Capreolus capreolus	1.4184	19.4491
660_11roe	22500	f	Herbivore	Capreolus capreolus	8.0219	19.4491
664_11roe	22500	f	Herbivore	Capreolus capreolus	3.8396	19.4491
666_11roe	22500	f	Herbivore	Capreolus capreolus	3.185	19.4491
672_11roe	22500	f	Herbivore	Capreolus capreolus	18.195	19.4491
672_13roe	22500	f	Herbivore	Capreolus capreolus	7.7165	19.4491
674_11roe	22500	f	Herbivore	Capreolus capreolus	5.7245	19.4491
676_11roe	22500	f	Herbivore	Capreolus capreolus	21.253	19.4491
686_11roe	22500	f	Herbivore	Capreolus capreolus	12.334	19.4491
692_12roe	22500	f	Herbivore	Capreolus capreolus	21.824	19.4491
696_12roe	22500	f	Herbivore	Capreolus capreolus	13.986	19.4491
698_12roe	22500	f	Herbivore	Capreolus capreolus	13.769	19.4491
706_12roe	22500	f	Herbivore	Capreolus capreolus	14.076	19.4491
710_12roe	22500	f	Herbivore	Capreolus capreolus	2.2445	19.4491
712_12roe	22500	f	Herbivore	Capreolus capreolus	13.58	19.4491
718_12roe	22500	f	Herbivore	Capreolus capreolus	12.621	19.4491
724_12roe	22500	f	Herbivore	Capreolus capreolus	15.751	19.4491
742_13roe	22500	f	Herbivore	Capreolus capreolus	9.1782	19.4491
746_12roe	22500	f	Herbivore	Capreolus capreolus	42.565	19.4491
750_12roe	22500	f	Herbivore	Capreolus capreolus	20.802	19.4491
754_12roe	22500	f	Herbivore	Capreolus capreolus	18.204	19.4491
758_12roe	22500	f	Herbivore	Capreolus capreolus	4.1355	19.4491
774_13roe	22500	f	Herbivore	Capreolus capreolus	16.599	19.4491
784_13roe	22500	f	Herbivore	Capreolus capreolus	9.1752	19.4491
786_13roe	22500	f	Herbivore	Capreolus capreolus	9.7168	19.4491
788_13roe	22500	f	Herbivore	Capreolus capreolus	4.2212	19.4491
790_13roe	22500	f	Herbivore	Capreolus capreolus	5.8775	19.4491
798_13roe	22500	f	Herbivore	Capreolus capreolus	15.109	19.4491
800_13roe	22500	f	Herbivore	Capreolus capreolus	12.607	19.4491
808_13roe	22500	f	Herbivore	Capreolus capreolus	7.8621	19.4491
810_13roe	22500	f	Herbivore	Capreolus capreolus	11.56	19.4491
816_13roe	22500	f	Herbivore	Capreolus capreolus	11.62	19.4491
818_13roe	22500	f	Herbivore	Capreolus capreolus	8.8018	19.4491
818_14roe	22500	f	Herbivore	Capreolus capreolus	12.684	19.4491
818_16	22500	f	Herbivore	Capreolus capreolus	0.69564	19.4491
818_16roe	22500	f	Herbivore	Capreolus capreolus	12.163	19.4491
820_13roe	22500	f	Herbivore	Capreolus capreolus	9.7414	19.4491
822_13roe	22500	f	Herbivore	Capreolus capreolus	1.9102	19.4491
824_13roe	22500	f	Herbivore	Capreolus capreolus	12.51	19.4491
830_13roe	22500	f	Herbivore	Capreolus capreolus	8.4254	19.4491
836_14roe	22500	f	Herbivore	Capreolus capreolus	0.66499	19.4491
838_14roe	22500	f	Herbivore	Capreolus capreolus	27.378	19.4491
838_16roe	22500	f	Herbivore	Capreolus capreolus	24.18	19.4491
845_14roe	22500	f	Herbivore	Capreolus capreolus	6.6467	19.4491
846_14roe	22500	f	Herbivore	Capreolus capreolus	19.093	19.4491
846_15roe	22500	f	Herbivore	Capreolus capreolus	1.9516	19.4491
853_14roe	22500	f	Herbivore	Capreolus capreolus	1.3611	19.4491
855_14roe	22500	f	Herbivore	Capreolus capreolus	5.6539	19.4491
856_19roe	22500	f	Herbivore	Capreolus capreolus	3.9983	19.4491
858_14roe	22500	f	Herbivore	Capreolus capreolus	15.636	19.4491
858_16roe	22500	f	Herbivore	Capreolus capreolus	8.6748	19.4491
859_14roe	22500	f	Herbivore	Capreolus capreolus	3.171	19.4491
865_14roe	22500	f	Herbivore	Capreolus capreolus	4.3375	19.4491
868_14roe	22500	f	Herbivore	Capreolus capreolus	28.251	19.4491
869_14roe	22500	f	Herbivore	Capreolus capreolus	9.9446	19.4491
871_14roe	22500	f	Herbivore	Capreolus capreolus	1.981	19.4491
878_15roe	22500	f	Herbivore	Capreolus capreolus	9.8336	19.4491
881_15roe	22500	f	Herbivore	Capreolus capreolus	1.4973	19.4491
883_15roe	22500	f	Herbivore	Capreolus capreolus	8.6291	19.4491
885_15roe	22500	f	Herbivore	Capreolus capreolus	2.6992	19.4491
887_15roe	22500	f	Herbivore	Capreolus capreolus	9.5893	19.4491
887_19	22500	f	Herbivore	Capreolus capreolus	1.4082	19.4491
887_19roe	22500	f	Herbivore	Capreolus capreolus	8.4773	19.4491
889_15roe	22500	f	Herbivore	Capreolus capreolus	10.024	19.4491
893_15roe	22500	f	Herbivore	Capreolus capreolus	5.738	19.4491
894_15roe	22500	f	Herbivore	Capreolus capreolus	3.5627	19.4491
896_15roe	22500	f	Herbivore	Capreolus capreolus	2.0583	19.4491
898_15roe	22500	f	Herbivore	Capreolus capreolus	12.342	19.4491
900_15roe	22500	f	Herbivore	Capreolus capreolus	4.4397	19.4491
386_08roe	22500	f	Herbivore	Capreolus capreolus	8.1828	19.4491
390_08roe	22500	f	Herbivore	Capreolus capreolus	18.012	19.4491
394_08roe	22500	f	Herbivore	Capreolus capreolus	2.2703	19.4491
396_08roe	22500	f	Herbivore	Capreolus capreolus	14.575	19.4491
402_08roe	22500	f	Herbivore	Capreolus capreolus	12.598	19.4491
406_08roe	22500	f	Herbivore	Capreolus capreolus	4.0432	19.4491
910_15roe	22500	f	Herbivore	Capreolus capreolus	8.4853	19.4491
915_16	22500	f	Herbivore	Capreolus capreolus	0.35652	19.4491
915_16roe	22500	f	Herbivore	Capreolus capreolus	28.069	19.4491
916_15roe	22500	f	Herbivore	Capreolus capreolus	9.3213	19.4491
916_17	22500	f	Herbivore	Capreolus capreolus	1.2538	19.4491
916_17roe	22500	f	Herbivore	Capreolus capreolus	8.9804	19.4491
920_16roe	22500	f	Herbivore	Capreolus capreolus	6.1997	19.4491
922_16	22500	f	Herbivore	Capreolus capreolus	0.45433	19.4491
922_16roe	22500	f	Herbivore	Capreolus capreolus	14.723	19.4491
928_16roe	22500	f	Herbivore	Capreolus capreolus	1.441	19.4491
931_16roe	22500	f	Herbivore	Capreolus capreolus	2.1697	19.4491
931_17roe	22500	f	Herbivore	Capreolus capreolus	15.32	19.4491
932_16roe	22500	f	Herbivore	Capreolus capreolus	1.8014	19.4491
932_18	22500	f	Herbivore	Capreolus capreolus	0.59385	19.4491
932_18roe	22500	f	Herbivore	Capreolus capreolus	0.59385	19.4491
938_16	22500	f	Herbivore	Capreolus capreolus	0.79596	19.4491
938_16roe	22500	f	Herbivore	Capreolus capreolus	13.698	19.4491
944_16	22500	f	Herbivore	Capreolus capreolus	0.58729	19.4491
500_09roe	22500	f	Herbivore	Capreolus capreolus	0.56213	19.4491
504_09roe	22500	f	Herbivore	Capreolus capreolus	18.431	19.4491
508_12roe	22500	f	Herbivore	Capreolus capreolus	9.6995	19.4491
510_09roe	22500	f	Herbivore	Capreolus capreolus	13.367	19.4491
526_10roe	22500	f	Herbivore	Capreolus capreolus	21.819	19.4491
530_10roe	22500	f	Herbivore	Capreolus capreolus	9.6672	19.4491
536_10roe	22500	f	Herbivore	Capreolus capreolus	4.6524	19.4491
538_10roe	22500	f	Herbivore	Capreolus capreolus	0.31745	19.4491
542_10roe	22500	f	Herbivore	Capreolus capreolus	29.363	19.4491
542_11roe	22500	f	Herbivore	Capreolus capreolus	2.9217	19.4491
544_10roe	22500	f	Herbivore	Capreolus capreolus	8.9172	19.4491
546_10roe	22500	f	Herbivore	Capreolus capreolus	5.2861	19.4491
552_10roe	22500	f	Herbivore	Capreolus capreolus	7.8777	19.4491
558_10roe	22500	f	Herbivore	Capreolus capreolus	1.4036	19.4491
566_10roe	22500	f	Herbivore	Capreolus capreolus	10.984	19.4491
568_10roe	22500	f	Herbivore	Capreolus capreolus	6.3847	19.4491
572_10roe	22500	f	Herbivore	Capreolus capreolus	3.0323	19.4491
572_15roe	22500	f	Herbivore	Capreolus capreolus	5.2411	19.4491
578_10roe	22500	f	Herbivore	Capreolus capreolus	7.2679	19.4491
582_10roe	22500	f	Herbivore	Capreolus capreolus	7.2571	19.4491
588_10roe	22500	f	Herbivore	Capreolus capreolus	1.469	19.4491
596_10roe	22500	f	Herbivore	Capreolus capreolus	8.823	19.4491
604_18roe	22500	f	Herbivore	Capreolus capreolus	1.0973	19.4491
608_11roe	22500	f	Herbivore	Capreolus capreolus	12.4	19.4491
612_11roe	22500	f	Herbivore	Capreolus capreolus	24.871	19.4491
630_11roe	22500	f	Herbivore	Capreolus capreolus	2.7333	19.4491
632_11roe	22500	f	Herbivore	Capreolus capreolus	2.5805	19.4491
640_11roe	22500	f	Herbivore	Capreolus capreolus	16.141	19.4491
988_17roe	22500	f	Herbivore	Capreolus capreolus	2.8036	19.4491
989_17roe	22500	f	Herbivore	Capreolus capreolus	6.6416	19.4491
990_17roe	22500	f	Herbivore	Capreolus capreolus	9.7841	19.4491
995_17roe	22500	f	Herbivore	Capreolus capreolus	6.6246	19.4491
998_17roe	22500	f	Herbivore	Capreolus capreolus	10.235	19.4491
999_17	22500	f	Herbivore	Capreolus capreolus	0.28956	19.4491
999_17roe	22500	f	Herbivore	Capreolus capreolus	13.576	19.4491
F1064_12roe	22500	f	Herbivore	Capreolus capreolus	18.588	19.4491
F1086_13roe	22500	f	Herbivore	Capreolus capreolus	16.71	19.4491
F1094_13roe	22500	f	Herbivore	Capreolus capreolus	1.909	19.4491
F1213_15roe	22500	f	Herbivore	Capreolus capreolus	27.457	19.4491
F1213_16roe	22500	f	Herbivore	Capreolus capreolus	11.451	19.4491
F1297_18	22500	f	Herbivore	Capreolus capreolus	2.8119	19.4491
F1297_18roe	22500	f	Herbivore	Capreolus capreolus	8.2414	19.4491
F1376_17	22500	f	Herbivore	Capreolus capreolus	0.58349	19.4491
F1376_17roe	22500	f	Herbivore	Capreolus capreolus	5.1678	19.4491
F1447_18roe	22500	f	Herbivore	Capreolus capreolus	10.708	19.4491
F507_10roe	22500	f	Herbivore	Capreolus capreolus	19.265	19.4491
F532_09roe	22500	f	Herbivore	Capreolus capreolus	21.567	19.4491
F542_09roe	22500	f	Herbivore	Capreolus capreolus	2.8885	19.4491
F572_10roe	22500	f	Herbivore	Capreolus capreolus	17.927	19.4491
F582_11roe	22500	f	Herbivore	Capreolus capreolus	10.69	19.4491
F586_11roe	22500	f	Herbivore	Capreolus capreolus	12.372	19.4491
F600_11roe	22500	f	Herbivore	Capreolus capreolus	6.4927	19.4491
F732_12roe	22500	f	Herbivore	Capreolus capreolus	2.0838	19.4491
F861_14roe	22500	f	Herbivore	Capreolus capreolus	22.35	19.4491
F902_15roe	22500	f	Herbivore	Capreolus capreolus	6.1715	19.4491
F919_16roe	22500	f	Herbivore	Capreolus capreolus	5.8469	19.4491
F962_17	22500	f	Herbivore	Capreolus capreolus	0.16035	19.4491
F962_17roe	22500	f	Herbivore	Capreolus capreolus	22.018	19.4491
F993_17roe	22500	f	Herbivore	Capreolus capreolus	1.1588	19.4491
003_06roe	22500	m	Herbivore	Capreolus capreolus	4.4864	19.4491
062_03roe	22500	m	Herbivore	Capreolus capreolus	20.924	19.4491
062_05roe	22500	m	Herbivore	Capreolus capreolus	8.0256	19.4491
080_03roe	22500	m	Herbivore	Capreolus capreolus	3.501	19.4491
084_03roe	22500	m	Herbivore	Capreolus capreolus	6.0043	19.4491
093_03roe	22500	m	Herbivore	Capreolus capreolus	12.704	19.4491
1000_17	22500	m	Herbivore	Capreolus capreolus	1.9609	19.4491
1000_17roe	22500	m	Herbivore	Capreolus capreolus	16.928	19.4491
104_04roe	22500	m	Herbivore	Capreolus capreolus	15.632	19.4491
106_04roe	22500	m	Herbivore	Capreolus capreolus	8.505	19.4491
110_04roe	22500	m	Herbivore	Capreolus capreolus	9.3103	19.4491
118_04roe	22500	m	Herbivore	Capreolus capreolus	8.6733	19.4491
132_05roe	22500	m	Herbivore	Capreolus capreolus	3.8288	19.4491
146_05roe	22500	m	Herbivore	Capreolus capreolus	5.1931	19.4491
152_05roe	22500	m	Herbivore	Capreolus capreolus	9.8794	19.4491
158_05roe	22500	m	Herbivore	Capreolus capreolus	18.135	19.4491
160_05roe	22500	m	Herbivore	Capreolus capreolus	6.3049	19.4491
166_05roe	22500	m	Herbivore	Capreolus capreolus	5.2946	19.4491
168_05roe	22500	m	Herbivore	Capreolus capreolus	9.2837	19.4491
170_05roe	22500	m	Herbivore	Capreolus capreolus	10.486	19.4491
172_05roe	22500	m	Herbivore	Capreolus capreolus	7.5125	19.4491
174_05roe	22500	m	Herbivore	Capreolus capreolus	7.1384	19.4491
180_05roe	22500	m	Herbivore	Capreolus capreolus	12.36	19.4491
182_05roe	22500	m	Herbivore	Capreolus capreolus	17.455	19.4491
194_05roe	22500	m	Herbivore	Capreolus capreolus	3.4912	19.4491
206_05roe	22500	m	Herbivore	Capreolus capreolus	5.6018	19.4491
219_06roe	22500	m	Herbivore	Capreolus capreolus	2.0163	19.4491
228_06roe	22500	m	Herbivore	Capreolus capreolus	0.32755	19.4491
230_06roe	22500	m	Herbivore	Capreolus capreolus	7.5169	19.4491
238_06roe	22500	m	Herbivore	Capreolus capreolus	5.1459	19.4491
248_06roe	22500	m	Herbivore	Capreolus capreolus	13.449	19.4491
250_06roe	22500	m	Herbivore	Capreolus capreolus	0.95201	19.4491
268_06roe	22500	m	Herbivore	Capreolus capreolus	9.2587	19.4491
280_06roe	22500	m	Herbivore	Capreolus capreolus	32.648	19.4491
282_06roe	22500	m	Herbivore	Capreolus capreolus	2.7536	19.4491
284_06roe	22500	m	Herbivore	Capreolus capreolus	27.628	19.4491
286_06roe	22500	m	Herbivore	Capreolus capreolus	5.304	19.4491
290_06roe	22500	m	Herbivore	Capreolus capreolus	23.013	19.4491
3001_18roe	22500	m	Herbivore	Capreolus capreolus	16.412	19.4491
082_03roe	22500	f	Herbivore	Capreolus capreolus	5.2571	19.4491
094_03roe	22500	f	Herbivore	Capreolus capreolus	14.125	19.4491
094_05roe	22500	f	Herbivore	Capreolus capreolus	26.549	19.4491
096_03roe	22500	f	Herbivore	Capreolus capreolus	3.1345	19.4491
1005_17roe	22500	f	Herbivore	Capreolus capreolus	1.4821	19.4491
1005_19	22500	f	Herbivore	Capreolus capreolus	1.9836	19.4491
3021_18roe	22500	m	Herbivore	Capreolus capreolus	14.975	19.4491
3022_18roe	22500	m	Herbivore	Capreolus capreolus	12.391	19.4491
3023_18	22500	m	Herbivore	Capreolus capreolus	4.9835	19.4491
3023_18roe	22500	m	Herbivore	Capreolus capreolus	14.04	19.4491
3027_18roe	22500	m	Herbivore	Capreolus capreolus	23.939	19.4491
3033_19	22500	m	Herbivore	Capreolus capreolus	4.7682	19.4491
3033_19roe	22500	m	Herbivore	Capreolus capreolus	1.474	19.4491
3040_19	22500	m	Herbivore	Capreolus capreolus	1.3162	19.4491
3040_19roe	22500	m	Herbivore	Capreolus capreolus	16.735	19.4491
3043_19	22500	m	Herbivore	Capreolus capreolus	2.7337	19.4491
3043_19roe	22500	m	Herbivore	Capreolus capreolus	8.5542	19.4491
3047_19	22500	m	Herbivore	Capreolus capreolus	2.0942	19.4491
3047_19roe	22500	m	Herbivore	Capreolus capreolus	10.514	19.4491
3055_19roe	22500	m	Herbivore	Capreolus capreolus	0.56578	19.4491
3063_19roe	22500	m	Herbivore	Capreolus capreolus	17.165	19.4491
3064_19roe	22500	m	Herbivore	Capreolus capreolus	22.804	19.4491
3067_19roe	22500	m	Herbivore	Capreolus capreolus	11.239	19.4491
3074_19roe	22500	m	Herbivore	Capreolus capreolus	21.078	19.4491
324_07roe	22500	m	Herbivore	Capreolus capreolus	19.823	19.4491
332_07roe	22500	m	Herbivore	Capreolus capreolus	0.20279	19.4491
334_07roe	22500	m	Herbivore	Capreolus capreolus	6.1595	19.4491
338_07roe	22500	m	Herbivore	Capreolus capreolus	0.46238	19.4491
350_07roe	22500	m	Herbivore	Capreolus capreolus	16.165	19.4491
352_07roe	22500	m	Herbivore	Capreolus capreolus	5.6933	19.4491
358_07roe	22500	m	Herbivore	Capreolus capreolus	10.213	19.4491
372_08roe	22500	m	Herbivore	Capreolus capreolus	12.154	19.4491
378_08roe	22500	m	Herbivore	Capreolus capreolus	9.2632	19.4491
392_08roe	22500	m	Herbivore	Capreolus capreolus	4.6653	19.4491
408_08roe	22500	m	Herbivore	Capreolus capreolus	7.1872	19.4491
412_08roe	22500	m	Herbivore	Capreolus capreolus	18.559	19.4491
416_08roe	22500	m	Herbivore	Capreolus capreolus	9.4609	19.4491
434_08roe	22500	m	Herbivore	Capreolus capreolus	13.373	19.4491
442_08roe	22500	m	Herbivore	Capreolus capreolus	20.294	19.4491
474_09roe	22500	m	Herbivore	Capreolus capreolus	6.2457	19.4491
484_09roe	22500	m	Herbivore	Capreolus capreolus	1.6311	19.4491
484_10roe	22500	m	Herbivore	Capreolus capreolus	5.1838	19.4491
486_10roe	22500	m	Herbivore	Capreolus capreolus	3.5187	19.4491
488_09roe	22500	m	Herbivore	Capreolus capreolus	0.34125	19.4491
494_09roe	22500	m	Herbivore	Capreolus capreolus	0.58028	19.4491
496_09roe	22500	m	Herbivore	Capreolus capreolus	6.453	19.4491
502_09roe	22500	m	Herbivore	Capreolus capreolus	16.007	19.4491
512_09roe	22500	m	Herbivore	Capreolus capreolus	18.974	19.4491
516_10roe	22500	m	Herbivore	Capreolus capreolus	11.794	19.4491
520_09roe	22500	m	Herbivore	Capreolus capreolus	4.3525	19.4491
522_09roe	22500	m	Herbivore	Capreolus capreolus	23.38	19.4491
528_10roe	22500	m	Herbivore	Capreolus capreolus	12.256	19.4491
532_10roe	22500	m	Herbivore	Capreolus capreolus	33.764	19.4491
540_10roe	22500	m	Herbivore	Capreolus capreolus	20.168	19.4491
550_10roe	22500	m	Herbivore	Capreolus capreolus	25.261	19.4491
554_10roe	22500	m	Herbivore	Capreolus capreolus	14.328	19.4491
556_10roe	22500	m	Herbivore	Capreolus capreolus	3.9209	19.4491
560_10roe	22500	m	Herbivore	Capreolus capreolus	15.983	19.4491
574_10roe	22500	m	Herbivore	Capreolus capreolus	4.5095	19.4491
610_11roe	22500	m	Herbivore	Capreolus capreolus	24.624	19.4491
614_11roe	22500	m	Herbivore	Capreolus capreolus	16.821	19.4491
616_11roe	22500	m	Herbivore	Capreolus capreolus	33.192	19.4491
618_11roe	22500	m	Herbivore	Capreolus capreolus	30.723	19.4491
622_11roe	22500	m	Herbivore	Capreolus capreolus	10.076	19.4491
624_11roe	22500	m	Herbivore	Capreolus capreolus	26.741	19.4491
634_11roe	22500	m	Herbivore	Capreolus capreolus	15.219	19.4491
636_11roe	22500	m	Herbivore	Capreolus capreolus	15.271	19.4491
638_11roe	22500	m	Herbivore	Capreolus capreolus	29.406	19.4491
646_11roe	22500	m	Herbivore	Capreolus capreolus	10.9	19.4491
682_11roe	22500	m	Herbivore	Capreolus capreolus	7.2735	19.4491
684_11roe	22500	m	Herbivore	Capreolus capreolus	2.6786	19.4491
694_12roe	22500	m	Herbivore	Capreolus capreolus	5.7904	19.4491
700_12roe	22500	m	Herbivore	Capreolus capreolus	4.5182	19.4491
702_12roe	22500	m	Herbivore	Capreolus capreolus	0.064578	19.4491
714_12roe	22500	m	Herbivore	Capreolus capreolus	7.374	19.4491
716_12roe	22500	m	Herbivore	Capreolus capreolus	7.9465	19.4491
722_12roe	22500	m	Herbivore	Capreolus capreolus	2.2798	19.4491
722_14roe	22500	m	Herbivore	Capreolus capreolus	6.6942	19.4491
726_12roe	22500	m	Herbivore	Capreolus capreolus	0.47008	19.4491
730_12roe	22500	m	Herbivore	Capreolus capreolus	4.7417	19.4491
736_12roe	22500	m	Herbivore	Capreolus capreolus	8.7534	19.4491
738_12roe	22500	m	Herbivore	Capreolus capreolus	18.003	19.4491
738_13roe	22500	m	Herbivore	Capreolus capreolus	2.351	19.4491
756_12roe	22500	m	Herbivore	Capreolus capreolus	7.9208	19.4491
760_12roe	22500	m	Herbivore	Capreolus capreolus	5.6749	19.4491
766_12roe	22500	m	Herbivore	Capreolus capreolus	3.4427	19.4491
770_13roe	22500	m	Herbivore	Capreolus capreolus	17.972	19.4491
772_13roe	22500	m	Herbivore	Capreolus capreolus	2.646	19.4491
778_16roe	22500	m	Herbivore	Capreolus capreolus	2.9823	19.4491
782_13roe	22500	m	Herbivore	Capreolus capreolus	18.837	19.4491
796_15roe	22500	m	Herbivore	Capreolus capreolus	17.083	19.4491
804_13roe	22500	m	Herbivore	Capreolus capreolus	21.854	19.4491
806_13roe	22500	m	Herbivore	Capreolus capreolus	4.0667	19.4491
832_13roe	22500	m	Herbivore	Capreolus capreolus	56.608	19.4491
840_14roe	22500	m	Herbivore	Capreolus capreolus	10.371	19.4491
844_14roe	22500	m	Herbivore	Capreolus capreolus	1.3163	19.4491
848_14roe	22500	m	Herbivore	Capreolus capreolus	6.6183	19.4491
857_14roe	22500	m	Herbivore	Capreolus capreolus	0.75027	19.4491
860_14roe	22500	m	Herbivore	Capreolus capreolus	4.797	19.4491
864_14roe	22500	m	Herbivore	Capreolus capreolus	5.9617	19.4491
870_14roe	22500	m	Herbivore	Capreolus capreolus	4.4251	19.4491
876_14roe	22500	m	Herbivore	Capreolus capreolus	15.189	19.4491
879_15roe	22500	m	Herbivore	Capreolus capreolus	21.037	19.4491
880_15roe	22500	m	Herbivore	Capreolus capreolus	17.416	19.4491
882_15roe	22500	m	Herbivore	Capreolus capreolus	8.8976	19.4491
884_15roe	22500	m	Herbivore	Capreolus capreolus	0.071838	19.4491
886_15roe	22500	m	Herbivore	Capreolus capreolus	0.98978	19.4491
890_15roe	22500	m	Herbivore	Capreolus capreolus	15.266	19.4491
897_15roe	22500	m	Herbivore	Capreolus capreolus	20.189	19.4491
899_15roe	22500	m	Herbivore	Capreolus capreolus	12.449	19.4491
918_16roe	22500	m	Herbivore	Capreolus capreolus	17.732	19.4491
924_16roe	22500	m	Herbivore	Capreolus capreolus	22.252	19.4491
926_16roe	22500	m	Herbivore	Capreolus capreolus	7.2213	19.4491
927_16	22500	m	Herbivore	Capreolus capreolus	1.0328	19.4491
927_16roe	22500	m	Herbivore	Capreolus capreolus	4.6977	19.4491
930_16roe	22500	m	Herbivore	Capreolus capreolus	8.516	19.4491
936_16roe	22500	m	Herbivore	Capreolus capreolus	6.7947	19.4491
940_16roe	22500	m	Herbivore	Capreolus capreolus	6.4005	19.4491
943_16	22500	m	Herbivore	Capreolus capreolus	0.746	19.4491
943_16roe	22500	m	Herbivore	Capreolus capreolus	8.528	19.4491
946_16	22500	m	Herbivore	Capreolus capreolus	0.23196	19.4491
946_16roe	22500	m	Herbivore	Capreolus capreolus	2.3559	19.4491
950_16roe	22500	m	Herbivore	Capreolus capreolus	0.10882	19.4491
952_16roe	22500	m	Herbivore	Capreolus capreolus	17.879	19.4491
963_17roe	22500	m	Herbivore	Capreolus capreolus	14.545	19.4491
964_17roe	22500	m	Herbivore	Capreolus capreolus	15.742	19.4491
971_17	22500	m	Herbivore	Capreolus capreolus	0.50995	19.4491
971_17roe	22500	m	Herbivore	Capreolus capreolus	13.963	19.4491
972_17roe	22500	m	Herbivore	Capreolus capreolus	10.757	19.4491
976_17	22500	m	Herbivore	Capreolus capreolus	1.3515	19.4491
976_17roe	22500	m	Herbivore	Capreolus capreolus	19.003	19.4491
F1019_13roe	22500	m	Herbivore	Capreolus capreolus	18.208	19.4491
F1132_14roe	22500	m	Herbivore	Capreolus capreolus	22.268	19.4491
F1148_14roe	22500	m	Herbivore	Capreolus capreolus	16.455	19.4491
F1243_16roe	22500	m	Herbivore	Capreolus capreolus	14.84	19.4491
F1303_16	22500	m	Herbivore	Capreolus capreolus	0.3765	19.4491
F1303_16roe	22500	m	Herbivore	Capreolus capreolus	7.9794	19.4491
F1322_17roe	22500	m	Herbivore	Capreolus capreolus	8.4042	19.4491
F1347_17roe	22500	m	Herbivore	Capreolus capreolus	21.694	19.4491
F1347_18	22500	m	Herbivore	Capreolus capreolus	1.2028	19.4491
F1347_18roe	22500	m	Herbivore	Capreolus capreolus	11.028	19.4491
F1374_18roe	22500	m	Herbivore	Capreolus capreolus	15.754	19.4491
F1410_18roe	22500	m	Herbivore	Capreolus capreolus	8.7352	19.4491
F3020_18roe	22500	m	Herbivore	Capreolus capreolus	16.441	19.4491
F436_08roe	22500	m	Herbivore	Capreolus capreolus	7.7496	19.4491
F554_11roe	22500	m	Herbivore	Capreolus capreolus	22.411	19.4491
F873_14roe	22500	m	Herbivore	Capreolus capreolus	9.654	19.4491
F965_17roe	22500	m	Herbivore	Capreolus capreolus	11.542	19.4491
F991_17roe	22500	m	Herbivore	Capreolus capreolus	1.0585	19.4491
953_16roe	22500	f	Herbivore	Capreolus capreolus	9.9704	19.4491
3003_18roe	22500	m	Herbivore	Capreolus capreolus	7.9174	19.4491
3004_18roe	22500	m	Herbivore	Capreolus capreolus	12.205	19.4491
3009_18roe	22500	m	Herbivore	Capreolus capreolus	14.494	19.4491
3018_18roe	22500	m	Herbivore	Capreolus capreolus	2.6483	19.4491
3019_18roe	22500	m	Herbivore	Capreolus capreolus	4.0179	19.4491
944_16roe	22500	f	Herbivore	Capreolus capreolus	1.3726	19.4491
945_16	22500	f	Herbivore	Capreolus capreolus	0.62781	19.4491
945_16roe	22500	f	Herbivore	Capreolus capreolus	7.7756	19.4491
948_16	22500	f	Herbivore	Capreolus capreolus	1.3543	19.4491
948_16roe	22500	f	Herbivore	Capreolus capreolus	10.902	19.4491
977_17	22500	f	Herbivore	Capreolus capreolus	0.55746	19.4491
955_16roe	22500	f	Herbivore	Capreolus capreolus	18.206	19.4491
955_18roe	22500	f	Herbivore	Capreolus capreolus	10.23	19.4491
957_16	22500	f	Herbivore	Capreolus capreolus	0.60637	19.4491
957_16roe	22500	f	Herbivore	Capreolus capreolus	6.3419	19.4491
961_17roe	22500	f	Herbivore	Capreolus capreolus	6.6617	19.4491
967_17roe	22500	f	Herbivore	Capreolus capreolus	20.47	19.4491
968_17roe	22500	f	Herbivore	Capreolus capreolus	28.351	19.4491
968_18roe	22500	f	Herbivore	Capreolus capreolus	6.4762	19.4491
969_17	22500	f	Herbivore	Capreolus capreolus	3.5157	19.4491
969_17roe	22500	f	Herbivore	Capreolus capreolus	27.877	19.4491
974_17roe	22500	f	Herbivore	Capreolus capreolus	8.7604	19.4491
906_15roe	22500	f	Herbivore	Capreolus capreolus	27.733	19.4491
977_17roe	22500	f	Herbivore	Capreolus capreolus	20.994	19.4491
903_15roe	22500	f	Herbivore	Capreolus capreolus	18.472	19.4491
905_15roe	22500	f	Herbivore	Capreolus capreolus	0.88527	19.4491
986_17roe	22500	f	Herbivore	Capreolus capreolus	8.3763	19.4491
907_15roe	22500	f	Herbivore	Capreolus capreolus	7.3752	19.4491
909_15roe	22500	f	Herbivore	Capreolus capreolus	24.187	19.4491
984_18roe	22500	f	Herbivore	Capreolus capreolus	0.84452	19.4491
980_17	22500	f	Herbivore	Capreolus capreolus	1.8139	19.4491
978_17	22500	f	Herbivore	Capreolus capreolus	1.3484	19.4491
978_17roe	22500	f	Herbivore	Capreolus capreolus	15.875	19.4491
979_18	22500	f	Herbivore	Capreolus capreolus	1.9585	19.4491
979_18roe	22500	f	Herbivore	Capreolus capreolus	16.074	19.4491
981_17roe	22500	f	Herbivore	Capreolus capreolus	12.063	19.4491
980_17roe	22500	f	Herbivore	Capreolus capreolus	7.7188	19.4491
984_17roe	22500	f	Herbivore	Capreolus capreolus	0.015392	19.4491
4284roe	22500	f	Herbivore	Capreolus capreolus	1.5548	19.5261
4288roe	22500	f	Herbivore	Capreolus capreolus	3.7802	19.5261
4286roe	22500	f	Herbivore	Capreolus capreolus	1.5048	19.5261
4290roe	22500	f	Herbivore	Capreolus capreolus	21.9	19.5261
4171roe	22500	f	Herbivore	Capreolus capreolus	14.418	19.5261
4246roe	22500	f	Herbivore	Capreolus capreolus	12.913	19.5261
4247roe	22500	f	Herbivore	Capreolus capreolus	28.052	19.5261
4250roe	22500	f	Herbivore	Capreolus capreolus	2.0214	19.5261
4253roe	22500	f	Herbivore	Capreolus capreolus	16.728	19.5261
4259roe	22500	f	Herbivore	Capreolus capreolus	20.365	19.5261
4260roe	22500	f	Herbivore	Capreolus capreolus	17.806	19.5261
4232roe	22500	f	Herbivore	Capreolus capreolus	1.2257	19.5261
4233roe	22500	f	Herbivore	Capreolus capreolus	8.6296	19.5261
4236roe	22500	f	Herbivore	Capreolus capreolus	13.74	19.5261
4279roe	22500	f	Herbivore	Capreolus capreolus	7.4204	19.5261
4281roe	22500	f	Herbivore	Capreolus capreolus	20.851	19.5261
4505roe	22500	f	Herbivore	Capreolus capreolus	18.472	19.5261
4508roe	22500	f	Herbivore	Capreolus capreolus	7.3752	19.5261
4513roe	22500	f	Herbivore	Capreolus capreolus	8.9804	19.5261
4515roe	22500	f	Herbivore	Capreolus capreolus	14.723	19.5261
4524roe	22500	f	Herbivore	Capreolus capreolus	13.698	19.5261
4529roe	22500	f	Herbivore	Capreolus capreolus	7.7756	19.5261
4531roe	22500	f	Herbivore	Capreolus capreolus	10.902	19.5261
4533roe	22500	f	Herbivore	Capreolus capreolus	9.9704	19.5261
4535roe	22500	f	Herbivore	Capreolus capreolus	10.23	19.5261
4537roe	22500	f	Herbivore	Capreolus capreolus	6.3419	19.5261
4539roe	22500	f	Herbivore	Capreolus capreolus	6.6617	19.5261
4543roe	22500	f	Herbivore	Capreolus capreolus	20.47	19.5261
4544roe	22500	f	Herbivore	Capreolus capreolus	27.877	19.5261
4546roe	22500	f	Herbivore	Capreolus capreolus	20.994	19.5261
4547roe	22500	f	Herbivore	Capreolus capreolus	15.875	19.5261
4548roe	22500	f	Herbivore	Capreolus capreolus	7.7188	19.5261
4551roe	22500	f	Herbivore	Capreolus capreolus	0.84452	19.5261
4552roe	22500	f	Herbivore	Capreolus capreolus	8.3763	19.5261
4556roe	22500	f	Herbivore	Capreolus capreolus	9.7841	19.5261
4559roe	22500	f	Herbivore	Capreolus capreolus	6.6246	19.5261
4561roe	22500	f	Herbivore	Capreolus capreolus	10.235	19.5261
4591roe	22500	f	Herbivore	Capreolus capreolus	11.451	19.5261
4603roe	22500	f	Herbivore	Capreolus capreolus	22.018	19.5261
4606roe	22500	f	Herbivore	Capreolus capreolus	1.1588	19.5261
4618roe	22500	f	Herbivore	Capreolus capreolus	5.1678	19.5261
4632roe	22500	f	Herbivore	Capreolus capreolus	10.708	19.5261
4692roe	22500	f	Herbivore	Capreolus capreolus	27.733	19.5261
4693roe	22500	f	Herbivore	Capreolus capreolus	8.4853	19.5261
4771roe	22500	f	Herbivore	Capreolus capreolus	0.71477	19.5261
4772roe	22500	f	Herbivore	Capreolus capreolus	25.09	19.5261
4824roe	22500	f	Herbivore	Capreolus capreolus	28.069	19.5261
4834roe	22500	f	Herbivore	Capreolus capreolus	13.576	19.5261
4852roe	22500	f	Herbivore	Capreolus capreolus	8.2414	19.5261
4950roe	22500	f	Herbivore	Capreolus capreolus	12.063	19.5261
5050roe	22500	f	Herbivore	Capreolus capreolus	8.9335	19.5261
4263roe	22500	f	Herbivore	Capreolus capreolus	20.126	19.5261
4265roe	22500	f	Herbivore	Capreolus capreolus	20.969	19.5261
4266roe	22500	f	Herbivore	Capreolus capreolus	9.2965	19.5261
4271roe	22500	f	Herbivore	Capreolus capreolus	6.9894	19.5261
4274roe	22500	f	Herbivore	Capreolus capreolus	1.4887	19.5261
4275roe	22500	f	Herbivore	Capreolus capreolus	0.089693	19.5261
4243roe	22500	m	Herbivore	Capreolus capreolus	14.975	19.5261
4244roe	22500	m	Herbivore	Capreolus capreolus	12.391	19.5261
4245roe	22500	m	Herbivore	Capreolus capreolus	14.04	19.5261
4256roe	22500	m	Herbivore	Capreolus capreolus	16.735	19.5261
4257roe	22500	m	Herbivore	Capreolus capreolus	8.5542	19.5261
4261roe	22500	m	Herbivore	Capreolus capreolus	10.514	19.5261
4269roe	22500	m	Herbivore	Capreolus capreolus	0.56578	19.5261
4277roe	22500	m	Herbivore	Capreolus capreolus	22.804	19.5261
4287roe	22500	m	Herbivore	Capreolus capreolus	21.078	19.5261
4474roe	22500	f	Herbivore	Capreolus capreolus	11.62	19.5261
4476roe	22500	f	Herbivore	Capreolus capreolus	1.9102	19.5261
4523roe	22500	m	Herbivore	Capreolus capreolus	6.7947	19.5261
4528roe	22500	m	Herbivore	Capreolus capreolus	8.528	19.5261
4530roe	22500	m	Herbivore	Capreolus capreolus	2.3559	19.5261
4545roe	22500	m	Herbivore	Capreolus capreolus	13.963	19.5261
4570roe	22500	m	Herbivore	Capreolus capreolus	18.208	19.5261
4587roe	22500	m	Herbivore	Capreolus capreolus	16.455	19.5261
4605roe	22500	m	Herbivore	Capreolus capreolus	7.9794	19.5261
4609roe	22500	m	Herbivore	Capreolus capreolus	8.4042	19.5261
4614roe	22500	m	Herbivore	Capreolus capreolus	11.028	19.5261
4627roe	22500	m	Herbivore	Capreolus capreolus	8.7352	19.5261
4832roe	22500	m	Herbivore	Capreolus capreolus	19.003	19.5261
5043roe	22500	m	Herbivore	Capreolus capreolus	16.928	19.5261
5070roe	22500	m	Herbivore	Capreolus capreolus	4.4251	19.5261
4516roe	22500	m	Herbivore	Capreolus capreolus	4.6977	19.5261
4291roe	22500	f	Herbivore	Capreolus capreolus	25.84	19.5261
4295roe	22500	f	Herbivore	Capreolus capreolus	16.3	19.5261
chev002A	22500	f	Herbivore	Capreolus capreolus	25.046	15.3408
chev015A	22500	f	Herbivore	Capreolus capreolus	4.1285	15.3408
chev006A	22500	f	Herbivore	Capreolus capreolus	8.7729	15.3408
chev034A	22500	f	Herbivore	Capreolus capreolus	1.722	15.3408
chev035A	22500	f	Herbivore	Capreolus capreolus	8.8203	15.3408
chev036A	22500	f	Herbivore	Capreolus capreolus	16.055	15.3408
chev040A	22500	f	Herbivore	Capreolus capreolus	0.93733	15.3408
chev043A	22500	f	Herbivore	Capreolus capreolus	3.0929	15.3408
chev007A	22500	f	Herbivore	Capreolus capreolus	6.1501	15.3408
chev048A	22500	f	Herbivore	Capreolus capreolus	17.466	15.3408
chev023A	22500	f	Herbivore	Capreolus capreolus	17.463	15.3408
chev277A	22500	f	Herbivore	Capreolus capreolus	3.7208	15.3408
chev025A	22500	f	Herbivore	Capreolus capreolus	9.5444	15.3408
chev032A	22500	f	Herbivore	Capreolus capreolus	14.452	15.3408
chev044A	22500	f	Herbivore	Capreolus capreolus	1.5106	15.3408
chev273A	22500	f	Herbivore	Capreolus capreolus	37.296	15.3408
2032roe	22500	f	Herbivore	Capreolus capreolus	16.726	14.1981
1373roe	22500	m	Herbivore	Capreolus capreolus	10.125	14.1981
1955roe	22500	m	Herbivore	Capreolus capreolus	9.6407	14.1981
2040roe	22500	f	Herbivore	Capreolus capreolus	3.3831	14.1981
1368roe	22500	m	Herbivore	Capreolus capreolus	2.6705	14.1981
2002roe	22500	m	Herbivore	Capreolus capreolus	0.11921	14.1981
2008roe	22500	m	Herbivore	Capreolus capreolus	9.9742	14.1981
2014roe	22500	m	Herbivore	Capreolus capreolus	14.431	14.1981
2019roe	22500	m	Herbivore	Capreolus capreolus	0.50147	14.1981
2033roe	22500	m	Herbivore	Capreolus capreolus	15.525	14.1981
2037roe	22500	m	Herbivore	Capreolus capreolus	9.4454	14.1981
1960roe	22500	m	Herbivore	Capreolus capreolus	5.0482	14.1981
1969roe	22500	m	Herbivore	Capreolus capreolus	0.73929	14.1981
1975roe	22500	m	Herbivore	Capreolus capreolus	0.53669	14.1981
1979roe	22500	m	Herbivore	Capreolus capreolus	18.625	14.1981
1981roe	22500	m	Herbivore	Capreolus capreolus	14.9	14.1981
1985roe	22500	m	Herbivore	Capreolus capreolus	4.8513	14.1981
1998roe	22500	m	Herbivore	Capreolus capreolus	6.7993	14.1981
14roe	22500	f	Herbivore	Capreolus capreolus	6.6318	14.1981
17roe	22500	f	Herbivore	Capreolus capreolus	36.271	14.1981
1944roe	22500	f	Herbivore	Capreolus capreolus	5.5279	14.1981
1963roe	22500	f	Herbivore	Capreolus capreolus	2.3896	14.1981
1980roe	22500	f	Herbivore	Capreolus capreolus	1.1502	14.1981
2roe	22500	m	Herbivore	Capreolus capreolus	4.3141	14.1981
5roe	22500	m	Herbivore	Capreolus capreolus	2.863	14.1981
2024roe	22500	f	Herbivore	Capreolus capreolus	4.1386	14.1981
2028roe	22500	f	Herbivore	Capreolus capreolus	20.25	14.1981
1367roe	22500	f	Herbivore	Capreolus capreolus	5.3134	14.1981
1371roe	22500	f	Herbivore	Capreolus capreolus	26.497	14.1981
1388roe	22500	f	Herbivore	Capreolus capreolus	4.7644	14.1981
1390roe	22500	f	Herbivore	Capreolus capreolus	13.776	14.1981
1396roe	22500	f	Herbivore	Capreolus capreolus	0.86713	14.1981
10roe	22500	f	Herbivore	Capreolus capreolus	17.475	14.1981
2009roe	22500	m	Herbivore	Capreolus capreolus	18.205	14.1981
1400roe	22500	f	Herbivore	Capreolus capreolus	10.578	14.1981
1401roe	22500	f	Herbivore	Capreolus capreolus	29.89	14.1981
1416roe	22500	f	Herbivore	Capreolus capreolus	3.1653	14.1981
1993roe	22500	f	Herbivore	Capreolus capreolus	16.491	14.1981
1429roe	22500	f	Herbivore	Capreolus capreolus	0.58406	14.1981
1430roe	22500	f	Herbivore	Capreolus capreolus	14.027	14.1981
1431roe	22500	f	Herbivore	Capreolus capreolus	42.853	14.1981
2005roe	22500	f	Herbivore	Capreolus capreolus	26.33	14.1981
1427roe	22500	f	Herbivore	Capreolus capreolus	12.771	14.1981
2011roe	22500	f	Herbivore	Capreolus capreolus	13.387	14.1981
1997roe	22500	f	Herbivore	Capreolus capreolus	15.682	14.1981
2000roe	22500	f	Herbivore	Capreolus capreolus	13.112	14.1981
2003roe	22500	f	Herbivore	Capreolus capreolus	13.398	14.1981
2013roe	22500	f	Herbivore	Capreolus capreolus	3.5793	14.1981
2020roe	22500	f	Herbivore	Capreolus capreolus	7.1936	14.1981
1435roe	22500	f	Herbivore	Capreolus capreolus	1.4142	11.8011
Hans	22500	m	Herbivore	Capreolus capreolus	18.525	11.8011
Grete	22500	f	Herbivore	Capreolus capreolus	18.179	11.8011
Valentina	22500	f	Herbivore	Capreolus capreolus	1.9114	11.8011
867roe	22500	f	Herbivore	Capreolus capreolus	0.33033	11.8011
Mick	22500	m	Herbivore	Capreolus capreolus	1.6434	11.8011
1434roe	22500	f	Herbivore	Capreolus capreolus	1.3856	11.8011
1436roe	22500	m	Herbivore	Capreolus capreolus	0.708	11.8011
868roe	22500	m	Herbivore	Capreolus capreolus	3.7557	11.8011
1433roe	22500	m	Herbivore	Capreolus capreolus	15.949	11.8011
1484roe	22500	f	Herbivore	Capreolus capreolus	23.518	21.1564
1486roe	22500	f	Herbivore	Capreolus capreolus	1.2836	21.1564
1488roe	22500	f	Herbivore	Capreolus capreolus	8.0601	21.1564
1483roe	22500	f	Herbivore	Capreolus capreolus	0.6482	21.1564
1485roe	22500	f	Herbivore	Capreolus capreolus	13.443	21.1564
1481roe	22500	f	Herbivore	Capreolus capreolus	3.9966	21.1564
1482roe	22500	f	Herbivore	Capreolus capreolus	3.9027	21.1564
1477roe	22500	f	Herbivore	Capreolus capreolus	8.7599	21.1564
1490roe	22500	f	Herbivore	Capreolus capreolus	4.9233	21.1564
1478roe	22500	f	Herbivore	Capreolus capreolus	18.06	21.1564
1480roe	22500	f	Herbivore	Capreolus capreolus	4.114	21.1564
1492roe	22500	f	Herbivore	Capreolus capreolus	13.686	21.1564
1491roe	22500	f	Herbivore	Capreolus capreolus	9.1609	21.1564
1562roe	22500	f	Herbivore	Capreolus capreolus	11.055	25.7339
2441roe	22500	f	Herbivore	Capreolus capreolus	7.1877	25.7339
2443roe	22500	f	Herbivore	Capreolus capreolus	7.521	25.7339
1561roe	22500	f	Herbivore	Capreolus capreolus	23.225	25.7339
2442roe	22500	f	Herbivore	Capreolus capreolus	29.406	25.7339
2313roe	22500	m	Herbivore	Capreolus capreolus	7.105	7.66998
2312roe	22500	m	Herbivore	Capreolus capreolus	7.5627	7.66998
1553roe	22500	f	Herbivore	Capreolus capreolus	1.0923	7.66998
2308roe	22500	f	Herbivore	Capreolus capreolus	1.3626	7.66998
1557roe	22500	m	Herbivore	Capreolus capreolus	1.1696	7.66998
1555roe	22500	m	Herbivore	Capreolus capreolus	1.2192	7.66998
168	131250	f	Herbivore	Cervus elaphus	11.261	14.2884
868	131250	m	Herbivore	Cervus elaphus	119.55	10.8241
875	131250	m	Herbivore	Cervus elaphus	36.325	10.8241
873	131250	f	Herbivore	Cervus elaphus	17.439	10.8241
866	131250	f	Herbivore	Cervus elaphus	128.98	10.8241
872	131250	m	Herbivore	Cervus elaphus	12.177	10.8241
874	131250	m	Herbivore	Cervus elaphus	27.122	10.8241
870	131250	f	Herbivore	Cervus elaphus	34.252	10.8241
871	131250	f	Herbivore	Cervus elaphus	23.014	10.8241
865	131250	f	Herbivore	Cervus elaphus	68.198	10.8241
869	131250	f	Herbivore	Cervus elaphus	2.6568	10.8241
9374 BF	131250	f	Herbivore	Cervus elaphus	11.08	14.1981
9377 BF	131250	f	Herbivore	Cervus elaphus	64.116	14.1981
10097 BF	131250	f	Herbivore	Cervus elaphus	22.008	14.1981
2045 BF	131250	f	Herbivore	Cervus elaphus	0.28837	14.1981
4937 BF	131250	f	Herbivore	Cervus elaphus	47.92	14.1981
5947 BF	131250	f	Herbivore	Cervus elaphus	28.233	14.1981
5951 BF	131250	f	Herbivore	Cervus elaphus	46.554	14.1981
6194 BF	131250	f	Herbivore	Cervus elaphus	4.9053	14.1981
6195 BF	131250	f	Herbivore	Cervus elaphus	14.03	14.1981
6435 BF	131250	f	Herbivore	Cervus elaphus	34.413	14.1981
6440 BF	131250	f	Herbivore	Cervus elaphus	21.347	14.1981
7014 BF	131250	f	Herbivore	Cervus elaphus	4.4327	14.1981
7406 BF	131250	f	Herbivore	Cervus elaphus	45.281	14.1981
7407 BF	131250	f	Herbivore	Cervus elaphus	40.075	14.1981
7414 BF	131250	f	Herbivore	Cervus elaphus	37.672	14.1981
8290 BF	131250	f	Herbivore	Cervus elaphus	6.3554	14.1981
9373 BF	131250	f	Herbivore	Cervus elaphus	6.0924	14.1981
162	131250	f	Herbivore	Cervus elaphus	25.752	14.2884
161	131250	f	Herbivore	Cervus elaphus	7.7673	14.2884
166	131250	m	Herbivore	Cervus elaphus	27.784	14.2884
163	131250	f	Herbivore	Cervus elaphus	49.057	14.2884
164	131250	f	Herbivore	Cervus elaphus	16.234	14.2884
165	131250	f	Herbivore	Cervus elaphus	17.721	14.2884
19848	230000	f	Herbivore	Equus hemionus	2.5138	6.17827
19851	230000	f	Herbivore	Equus hemionus	6.1651	6.17827
19849	230000	f	Herbivore	Equus hemionus	0.93529	6.17827
19845	230000	f	Herbivore	Equus hemionus	1.1391	6.17827
32208	230000	f	Herbivore	Equus hemionus	18.001	6.17827
32654	230000	f	Herbivore	Equus hemionus	33.803	6.17827
32655	230000	f	Herbivore	Equus hemionus	18.291	6.17827
32657	230000	f	Herbivore	Equus hemionus	16.57	6.17827
32658	230000	f	Herbivore	Equus hemionus	25.468	6.17827
32718	230000	f	Herbivore	Equus hemionus	1.8152	6.17827
32213	230000	m	Herbivore	Equus hemionus	7.1671	6.17827
19838	230000	m	Herbivore	Equus hemionus	2.7526	6.17827
31806	230000	m	Herbivore	Equus hemionus	21.816	6.17827
19836	230000	f	Herbivore	Equus hemionus	2.9958	6.17827
Sophia	3740	f	Herbivore	Lepus europaeus	0.47072	32.8161
Fips	3740	m	Herbivore	Lepus europaeus	8.0463	32.8161
Frank	3740	m	Herbivore	Lepus europaeus	23.781	32.8161
Joko	3740	m	Herbivore	Lepus europaeus	20.689	32.8161
Wiwi	3740	f	Herbivore	Lepus europaeus	3.981	32.8161
Anastasia	3740	f	Herbivore	Lepus europaeus	9.0445	32.8161
Christl	3740	f	Herbivore	Lepus europaeus	19.554	32.8161
Mary	3740	f	Herbivore	Lepus europaeus	1.1131	32.8161
Harald_F	3740	m	Herbivore	Lepus europaeus	12.245	32.8161
Matz	3740	m	Herbivore	Lepus europaeus	23.048	32.8161
Angela-Fortuna	3740	f	Herbivore	Lepus europaeus	18.125	32.8161
Estefania	3740	f	Herbivore	Lepus europaeus	26.806	32.8161
Daniel	3740	m	Herbivore	Lepus europaeus	0.68728	32.8161
Manni	3740	m	Herbivore	Lepus europaeus	3.2395	32.8161
Max	3740	m	Herbivore	Lepus europaeus	0.64891	32.8161
Ole	3740	m	Herbivore	Lepus europaeus	2.6894	32.8161
Berta	3740	f	Herbivore	Lepus europaeus	15.263	23.3857
Hertha	3740	f	Herbivore	Lepus europaeus	4.6136	23.3857
Holzmichelle	3740	f	Herbivore	Lepus europaeus	11.293	23.3857
Brutalino	3740	m	Herbivore	Lepus europaeus	22.584	23.3857
Chantalle	3740	m	Herbivore	Lepus europaeus	12.495	23.3857
Chiller	3740	m	Herbivore	Lepus europaeus	12.553	23.3857
Edgar	3740	m	Herbivore	Lepus europaeus	11.763	23.3857
Fanni	3740	m	Herbivore	Lepus europaeus	6.0686	23.3857
Ghost	3740	m	Herbivore	Lepus europaeus	2.4752	23.3857
Haremann	3740	m	Herbivore	Lepus europaeus	9.322	23.3857
HasÃ©	3740	m	Herbivore	Lepus europaeus	2.7693	23.3857
Haselow	3740	m	Herbivore	Lepus europaeus	10.636	23.3857
Henning	3740	m	Herbivore	Lepus europaeus	19.697	23.3857
Hunter	3740	m	Herbivore	Lepus europaeus	0.40565	23.3857
Krishna	3740	m	Herbivore	Lepus europaeus	6.0386	23.3857
Mansa	3740	f	Herbivore	Lepus europaeus	15.093	23.3857
Nele	3740	f	Herbivore	Lepus europaeus	16.219	23.3857
AnnoII	3740	m	Herbivore	Lepus europaeus	11.287	23.3857
Bernd	3740	m	Herbivore	Lepus europaeus	15.661	23.3857
Carlos	3740	m	Herbivore	Lepus europaeus	17.319	23.3857
Dimitri	3740	m	Herbivore	Lepus europaeus	6.0483	23.3857
Fred	3740	m	Herbivore	Lepus europaeus	7.0012	23.3857
Ikarus	3740	m	Herbivore	Lepus europaeus	16.159	23.3857
Karl	3740	m	Herbivore	Lepus europaeus	25.67	23.3857
Lucas	3740	m	Herbivore	Lepus europaeus	20.505	23.3857
Philipp	3740	m	Herbivore	Lepus europaeus	4.6186	23.3857
Tambor	3740	m	Herbivore	Lepus europaeus	25.514	23.3857
Wolve	3740	m	Herbivore	Lepus europaeus	13.797	23.3857
Amanda	3740	f	Herbivore	Lepus europaeus	14.544	23.3857
Escada	3740	f	Herbivore	Lepus europaeus	13.727	23.3857
Bruce	3740	m	Herbivore	Lepus europaeus	0.52897	23.3857
Friedolin	3740	m	Herbivore	Lepus europaeus	15.78	23.3857
Pumuckl	3740	m	Herbivore	Lepus europaeus	18.694	23.3857
Schlitzohr	3740	m	Herbivore	Lepus europaeus	5.6975	23.3857
Terminator	3740	m	Herbivore	Lepus europaeus	16.157	23.3857
Anne	3740	f	Herbivore	Lepus europaeus	11.973	23.3857
Emma	3740	f	Herbivore	Lepus europaeus	26.887	23.3857
Imme	3740	f	Herbivore	Lepus europaeus	6.7285	23.3857
Bernd_11	3740	m	Herbivore	Lepus europaeus	0.72008	23.3857
Dieter	3740	m	Herbivore	Lepus europaeus	8.1283	23.3857
Gert_11	3740	m	Herbivore	Lepus europaeus	9.5931	23.3857
Harald_11	3740	m	Herbivore	Lepus europaeus	12.551	23.3857
Elli	3740	f	Herbivore	Lepus europaeus	2.2801	23.3857
Josey	3740	f	Herbivore	Lepus europaeus	10.296	23.3857
Liese	3740	f	Herbivore	Lepus europaeus	10.314	23.3857
Tina	3740	f	Herbivore	Lepus europaeus	6.6987	23.3857
Ursula	3740	f	Herbivore	Lepus europaeus	12.027	23.3857
9	17950	f	Carnivore	Lynx lynx	2.2139	14.0513
1	17950	m	Carnivore	Lynx lynx	22.23	14.0513
468	17950	m	Carnivore	Lynx lynx	0.62121	14.0513
4	17950	m	Carnivore	Lynx lynx	26.276	14.0513
3	17950	f	Carnivore	Lynx lynx	49.381	14.0513
29	17950	m	Carnivore	Lynx lynx	10.016	14.0513
10	17950	m	Carnivore	Lynx lynx	10.183	14.0513
36	17950	m	Carnivore	Lynx lynx	32	14.0513
475	17950	m	Carnivore	Lynx lynx	30.237	14.0513
473	17950	m	Carnivore	Lynx lynx	24.581	14.0513
B35F	8904.1	f	Carnivore	Lynx rufus	9.442	25.445
B20F_5968	8904.1	f	Carnivore	Lynx rufus	8.104	25.445
B34F	8904.1	f	Carnivore	Lynx rufus	1.8096	25.445
B19F_5971	8904.1	f	Carnivore	Lynx rufus	17.558	25.445
B22M_5969	8904.1	m	Carnivore	Lynx rufus	17	25.445
B30F	8904.1	f	Carnivore	Lynx rufus	10.535	25.445
B32F	8904.1	f	Carnivore	Lynx rufus	3.9277	25.445
B18F_5614	8904.1	f	Carnivore	Lynx rufus	4.6829	25.445
B27M	8904.1	m	Carnivore	Lynx rufus	3.7009	25.445
B36F	8904.1	f	Carnivore	Lynx rufus	1.7015	25.445
B23M_5624	8904.1	m	Carnivore	Lynx rufus	1.6468	25.445
B26M_5615	8904.1	m	Carnivore	Lynx rufus	9.8536	25.445
B03F_5622/5974	8904.1	f	Carnivore	Lynx rufus	1.9992	25.445
B05F_5628/5620	8904.1	f	Carnivore	Lynx rufus	3.2927	25.445
B11F_5967	8904.1	f	Carnivore	Lynx rufus	4.1336	25.445
B15M_5612	8904.1	m	Carnivore	Lynx rufus	2.515	25.445
B16M_5973	8904.1	m	Carnivore	Lynx rufus	1.6348	25.445
B08M_5624	8904.1	m	Carnivore	Lynx rufus	1.0401	25.445
B28M	8904.1	m	Carnivore	Lynx rufus	0.092252	25.445
B06M_5625	8904.1	m	Carnivore	Lynx rufus	4.9125	25.445
B07M_5627	8904.1	m	Carnivore	Lynx rufus	2.89	25.445
B09M_5609	8904.1	m	Carnivore	Lynx rufus	10.41	25.445
B13M_5616	8904.1	m	Carnivore	Lynx rufus	3.2432	25.445
B37M	8904.1	m	Carnivore	Lynx rufus	7.5377	25.445
B38M	8904.1	m	Carnivore	Lynx rufus	0.59991	25.445
B31M	8904.1	m	Carnivore	Lynx rufus	6.3184	25.445
BC106_93415	8904.1	m	Carnivore	Lynx rufus	12.664	19.1002
BC115_38545	8904.1	m	Carnivore	Lynx rufus	2.0219	19.1002
BC113_01634	8904.1	m	Carnivore	Lynx rufus	18.498	19.1002
BC08	8904.1	m	Carnivore	Lynx rufus	24.176	19.1002
BC104_33412	8904.1	m	Carnivore	Lynx rufus	32.673	19.1002
BC106_33415	8904.1	m	Carnivore	Lynx rufus	22.354	19.1002
BC103_33414	8904.1	f	Carnivore	Lynx rufus	30.163	19.1002
BC07	8904.1	m	Carnivore	Lynx rufus	23.119	19.1002
BC111_33414	8904.1	f	Carnivore	Lynx rufus	6.0852	19.1002

## Sheet: Fig3_B
sex	predicted	std.error	conf.low	conf.high	HFi_group
f	11.7822	0.702986	2.96658	46.7947	12.37
f	25.0148	0.70795	6.23729	100.322	18.68
f	42.5964	0.718254	10.4086	174.322	25
m	14.304	0.704378	3.5917	56.9657	12.37
m	30.3687	0.709924	7.54299	122.267	18.68
m	51.7134	0.720612	12.5781	212.614	25

## Sheet: Fig3_C
ID	mass	sex	diet	Hfi	study.species	abs.slope
33869	62999.9	f	Carnivore	8.58569	Crocuta crocuta	10.651
33870	62999.9	f	Carnivore	8.58569	Crocuta crocuta	74.328
33871	62999.9	f	Carnivore	8.58569	Crocuta crocuta	1035.8
33872	62999.9	f	Carnivore	8.58569	Crocuta crocuta	36.743
33873	62999.9	f	Carnivore	8.58569	Crocuta crocuta	539.75
34310	62999.9	f	Carnivore	8.58569	Crocuta crocuta	21.335
7290	569994	f	Herbivore	9.72831	Tragelaphus oryx	16.625
7299	569994	f	Herbivore	9.72831	Tragelaphus oryx	64.378
7300	569994	f	Herbivore	9.72831	Tragelaphus oryx	61.048
7303	569994	f	Herbivore	9.72831	Tragelaphus oryx	19.028
7286	569994	m	Herbivore	9.72831	Tragelaphus oryx	32.308
7302	569994	f	Herbivore	9.72831	Tragelaphus oryx	47.986
7289	569994	f	Herbivore	9.72831	Tragelaphus oryx	30.397
7287	569994	f	Herbivore	9.72831	Tragelaphus oryx	27.863
WO105_01925	32183.3	f	Carnivore	19.1002	Canis lupus	33.376
WO107_01927	32183.3	f	Carnivore	19.1002	Canis lupus	9.583
W05	32183.3	f	Carnivore	19.1002	Canis lupus	7.9097
W08	32183.3	f	Carnivore	19.1002	Canis lupus	12.086
W09	32183.3	f	Carnivore	19.1002	Canis lupus	9.0593
W10	32183.3	f	Carnivore	19.1002	Canis lupus	3.1814
WO103_01917	32183.3	f	Carnivore	19.1002	Canis lupus	33.728
WO110_38543	32183.3	f	Carnivore	19.1002	Canis lupus	23.747
WO112_01919	32183.3	f	Carnivore	19.1002	Canis lupus	38.624
WO101_01919	32183.3	m	Carnivore	19.1002	Canis lupus	7.1923
WO102_01632	32183.3	m	Carnivore	19.1002	Canis lupus	33.865
WO104_33416	32183.3	m	Carnivore	19.1002	Canis lupus	29.339
WO108_33411	32183.3	m	Carnivore	19.1002	Canis lupus	35.268
WO106_01919	32183.3	m	Carnivore	19.1002	Canis lupus	38.633
Jungle cat 07 (Ushi)	7393	m	Carnivore	25.254	Felis chaus	28.103
Jungle cat 09 (Dagdu)	7393	m	Carnivore	25.254	Felis chaus	0.37067
Jungle cat 18 (Arfa)	7393	f	Carnivore	25.254	Felis chaus	26.043
Jungle cat 11 (Junction)	7393	m	Carnivore	25.254	Felis chaus	41.122
Jungle cat 19 (Wadi)	7393	f	Carnivore	25.254	Felis chaus	3.6713
Jungle cat 14 (Poonam)	7393	f	Carnivore	25.254	Felis chaus	50.399
Jungle Cat 17 (Momo)	7393	f	Carnivore	25.254	Felis chaus	14.309
Jungle cat 16 (Johnny)	7393	m	Carnivore	25.254	Felis chaus	24.104
Jungle cat 15 (Dara)	7393	m	Carnivore	25.254	Felis chaus	18.783
Jungle cat 13 (Kamini)	7393	f	Carnivore	25.254	Felis chaus	22.59
Jungle cat 04 (Boxie)	7393	f	Carnivore	25.254	Felis chaus	3.2709
Jungle cat 10 (Bheegi Billi)	7393	f	Carnivore	25.254	Felis chaus	10.41
Pp F KO	54999.7	f	Carnivore	7.02497	Panthera pardus	61.808
Pp M TA	54999.7	m	Carnivore	7.02497	Panthera pardus	34.15
Pp F CH	54999.7	f	Carnivore	7.02497	Panthera pardus	8.9158
4426	101052	f	Omnivore	13.8701	Sus scrofa	159.95
4432	101052	f	Omnivore	13.8701	Sus scrofa	8.7316
4435	101052	f	Omnivore	13.8701	Sus scrofa	9.2874
4349	101052	f	Omnivore	16.4343	Sus scrofa	39.689
4352	101052	f	Omnivore	16.4343	Sus scrofa	0.20959
4340	101052	m	Omnivore	16.4343	Sus scrofa	42.723
4343	101052	m	Omnivore	16.4343	Sus scrofa	31.851
4341	101052	f	Omnivore	16.4343	Sus scrofa	40.491
4342	101052	f	Omnivore	16.4343	Sus scrofa	34.996
4344	101052	f	Omnivore	16.4343	Sus scrofa	34.874
4345	101052	f	Omnivore	16.4343	Sus scrofa	13.129
4346	101052	f	Omnivore	16.4343	Sus scrofa	41.272
4348	101052	f	Omnivore	16.4343	Sus scrofa	24.145
4347	101052	m	Omnivore	16.4343	Sus scrofa	42.437
4350	101052	m	Omnivore	16.4343	Sus scrofa	39.217
4351	101052	m	Omnivore	16.4343	Sus scrofa	10.351
4353	101052	m	Omnivore	16.4343	Sus scrofa	47.554
4354	101052	m	Omnivore	16.4343	Sus scrofa	14.13
4317	101052	f	Omnivore	14.3956	Sus scrofa	19.287
4314	101052	f	Omnivore	14.3956	Sus scrofa	15.268
4315	101052	f	Omnivore	14.3956	Sus scrofa	42.744
4316	101052	m	Omnivore	14.3956	Sus scrofa	41.306
4338	101052	m	Omnivore	14.3956	Sus scrofa	10.822
4324	101052	f	Omnivore	17.0786	Sus scrofa	10.267
4312	101052	f	Omnivore	17.0786	Sus scrofa	11.483
4321	101052	f	Omnivore	17.0786	Sus scrofa	10.009
4322	101052	f	Omnivore	17.0786	Sus scrofa	4.3432
4323	101052	f	Omnivore	17.0786	Sus scrofa	1.0524
4311	101052	f	Omnivore	17.0786	Sus scrofa	10.192
4335	101052	f	Omnivore	17.0786	Sus scrofa	42.417
4327	101052	f	Omnivore	17.0786	Sus scrofa	47.65
4331	101052	f	Omnivore	17.0786	Sus scrofa	8.9623
4332	101052	f	Omnivore	17.0786	Sus scrofa	43.798
4319	101052	m	Omnivore	17.0786	Sus scrofa	50.118
4333	101052	m	Omnivore	17.0786	Sus scrofa	16.177
4313	101052	m	Omnivore	7.90518	Sus scrofa	24.601
4326	101052	m	Omnivore	7.90518	Sus scrofa	1.6784
4527	101052	m	Omnivore	27.8395	Sus scrofa	16.325
4529	101052	m	Omnivore	27.8395	Sus scrofa	7.9451
4528	101052	f	Omnivore	27.8395	Sus scrofa	17.278
4530	101052	f	Omnivore	27.8395	Sus scrofa	14.724
4531	101052	f	Omnivore	27.8395	Sus scrofa	13.705
4526	101052	f	Omnivore	27.8395	Sus scrofa	23.627
4542	101052	m	Omnivore	24.7133	Sus scrofa	38.748
4538	101052	f	Omnivore	24.7133	Sus scrofa	10.86
4541	101052	f	Omnivore	24.7133	Sus scrofa	28.544
4543	101052	f	Omnivore	24.7133	Sus scrofa	58.503
4545	101052	f	Omnivore	24.7133	Sus scrofa	31.771
4537	101052	f	Omnivore	24.7133	Sus scrofa	58.225
4532	101052	m	Omnivore	24.7133	Sus scrofa	13.063
4533	101052	m	Omnivore	24.7133	Sus scrofa	9.7634
4534	101052	m	Omnivore	24.7133	Sus scrofa	15.646
4539	101052	m	Omnivore	24.7133	Sus scrofa	20.446
4497	101052	f	Omnivore	24.5304	Sus scrofa	6.9544
4493	101052	m	Omnivore	24.5304	Sus scrofa	7.1234
4494	101052	m	Omnivore	24.5304	Sus scrofa	15.459
4502	101052	f	Omnivore	24.5304	Sus scrofa	16.782
4505	101052	f	Omnivore	24.5304	Sus scrofa	12.872
4495	101052	f	Omnivore	24.5304	Sus scrofa	5.2558
4496	101052	f	Omnivore	24.5304	Sus scrofa	16.086
4514	101052	m	Omnivore	24.5304	Sus scrofa	34.087
4499	101052	m	Omnivore	24.5304	Sus scrofa	30.818
4513	101052	m	Omnivore	24.5304	Sus scrofa	9.4735
4512	101052	m	Omnivore	24.5304	Sus scrofa	17.663
4416	101052	f	Omnivore	14.0441	Sus scrofa	21.962
4421	101052	f	Omnivore	14.0441	Sus scrofa	4.3212
4472	101052	m	Omnivore	14.0441	Sus scrofa	28.174
4474	101052	m	Omnivore	14.0441	Sus scrofa	22.524
4476	101052	m	Omnivore	14.0441	Sus scrofa	15.428
4424	101052	f	Omnivore	23.8824	Sus scrofa	44.557
4437	101052	f	Omnivore	23.8824	Sus scrofa	10.215
4438	101052	f	Omnivore	23.8824	Sus scrofa	32.784
4440	101052	f	Omnivore	24.0898	Sus scrofa	23.557
4442	101052	f	Omnivore	24.0898	Sus scrofa	20.925
4443	101052	f	Omnivore	24.0898	Sus scrofa	15.816
4444	101052	f	Omnivore	24.0898	Sus scrofa	46.368
4446	101052	f	Omnivore	24.0898	Sus scrofa	15.557
4447	101052	f	Omnivore	24.0898	Sus scrofa	11.731
4449	101052	f	Omnivore	24.0898	Sus scrofa	0.6083
4450	101052	f	Omnivore	24.0898	Sus scrofa	0.47787
4451	101052	f	Omnivore	24.0898	Sus scrofa	4.9608
4452	101052	f	Omnivore	24.0898	Sus scrofa	21.308
4453	101052	f	Omnivore	24.0898	Sus scrofa	10.01
4456	101052	f	Omnivore	24.0898	Sus scrofa	14.587
4457	101052	f	Omnivore	24.0898	Sus scrofa	44.28
4463	101052	f	Omnivore	24.0898	Sus scrofa	7.8099
4492	101052	f	Omnivore	24.0898	Sus scrofa	25.257
4484	101052	m	Omnivore	24.0898	Sus scrofa	22.883
4488	101052	m	Omnivore	24.0898	Sus scrofa	13.641
4431	101052	f	Omnivore	14.2938	Sus scrofa	21.206
4433	101052	f	Omnivore	14.2938	Sus scrofa	13.532
4448	101052	f	Omnivore	14.2938	Sus scrofa	1.284
4455	101052	f	Omnivore	14.2938	Sus scrofa	32.087
4429	101052	f	Omnivore	14.2938	Sus scrofa	91.538
4458	101052	f	Omnivore	14.2938	Sus scrofa	6.3545
4475	101052	m	Omnivore	14.2938	Sus scrofa	73.431
4485	101052	m	Omnivore	14.2938	Sus scrofa	38.068
4486	101052	m	Omnivore	14.2938	Sus scrofa	12.536
BB03_2009	99949.4	f	Omnivore	19.1002	Ursus americanus	3.4095
BB116_02080	99949.4	f	Omnivore	19.1002	Ursus americanus	26.373
BB116_33417	99949.4	f	Omnivore	19.1002	Ursus americanus	25.222
BB117_38546	99949.4	f	Omnivore	19.1002	Ursus americanus	21.87
BB120_01968	99949.4	f	Omnivore	19.1002	Ursus americanus	26.139
BB08_2011	99949.4	f	Omnivore	19.1002	Ursus americanus	23.838
BB117_02086	99949.4	f	Omnivore	19.1002	Ursus americanus	26.031
BB112_02085	99949.4	f	Omnivore	19.1002	Ursus americanus	8.842
BB162_35775	99949.4	f	Omnivore	19.1002	Ursus americanus	16.456
BB178_35779	99949.4	f	Omnivore	19.1002	Ursus americanus	21.692
BB54_2011	99949.4	f	Omnivore	19.1002	Ursus americanus	23.407
BB58_2011	99949.4	f	Omnivore	19.1002	Ursus americanus	9.6392
BB04_2009	99949.4	m	Omnivore	19.1002	Ursus americanus	8.3247
BB09_2009	99949.4	m	Omnivore	19.1002	Ursus americanus	4.025
BB120_33417	99949.4	f	Omnivore	19.1002	Ursus americanus	51.998
BB120_35774	99949.4	f	Omnivore	19.1002	Ursus americanus	42.821
BB122_02078	99949.4	f	Omnivore	19.1002	Ursus americanus	36.075
BB126_02088	99949.4	f	Omnivore	19.1002	Ursus americanus	10.155
BB144_02079	99949.4	f	Omnivore	19.1002	Ursus americanus	22.523
BB144_35775	99949.4	f	Omnivore	19.1002	Ursus americanus	5.3758
BB144_38547	99949.4	f	Omnivore	19.1002	Ursus americanus	11.999
BB146_35774	99949.4	m	Omnivore	19.1002	Ursus americanus	62.049
BB148_02082	99949.4	m	Omnivore	19.1002	Ursus americanus	1.4913
BB161_35779	99949.4	m	Omnivore	19.1002	Ursus americanus	27.062
BB165_33418	99949.4	m	Omnivore	19.1002	Ursus americanus	19.729
BB175_02083	99949.4	m	Omnivore	19.1002	Ursus americanus	27.428
BB34_2010	99949.4	m	Omnivore	19.1002	Ursus americanus	15.631
BB39_2010	99949.4	m	Omnivore	19.1002	Ursus americanus	41.681
BB41_2010	99949.4	m	Omnivore	19.1002	Ursus americanus	16.278
BB103_02080	99949.4	f	Omnivore	19.1002	Ursus americanus	20.253
BB103_02088	99949.4	f	Omnivore	19.1002	Ursus americanus	10.871
BB103_38546	99949.4	f	Omnivore	19.1002	Ursus americanus	9.3573
BB112_02080	99949.4	f	Omnivore	19.1002	Ursus americanus	17.523
BB112_02083	99949.4	f	Omnivore	19.1002	Ursus americanus	31.48
BB116_35773	99949.4	f	Omnivore	19.1002	Ursus americanus	1.4959
BB104_33418	99949.4	m	Omnivore	19.1002	Ursus americanus	35.5
BB115_02083	99949.4	m	Omnivore	19.1002	Ursus americanus	34.787
BB138_02078	99949.4	m	Omnivore	19.1002	Ursus americanus	23.075
BB142_33418	99949.4	m	Omnivore	19.1002	Ursus americanus	1.3723
BB142_35773	99949.4	m	Omnivore	19.1002	Ursus americanus	25.824
BB145_02078	99949.4	m	Omnivore	19.1002	Ursus americanus	9.4293
BB146_02078	99949.4	m	Omnivore	19.1002	Ursus americanus	4.023
BB44_2011	99949.4	m	Omnivore	19.1002	Ursus americanus	4.7903
BB53_2011	99949.4	m	Omnivore	19.1002	Ursus americanus	34.312
BB55_2011	99949.4	m	Omnivore	19.1002	Ursus americanus	7.6148
BB43_2011	99949.4	m	Omnivore	19.1002	Ursus americanus	22.426
MC M22-Harap	6885	m	Omnivore	10.0476	Viverra tangalunga	23.084
MC M18-Haliau	6885	m	Omnivore	10.0476	Viverra tangalunga	32.293
MC M16-Kunau	6885	m	Omnivore	10.0476	Viverra tangalunga	33.904
MC M17-Belang	6885	m	Omnivore	10.0476	Viverra tangalunga	2.3027
MC M19-Rimis	6885	m	Omnivore	10.0476	Viverra tangalunga	0.40348
MC M08-Tenang	6885	m	Omnivore	10.0476	Viverra tangalunga	10.215
MC M09-Penat	6885	m	Omnivore	10.0476	Viverra tangalunga	9.6449
MC M15-Noktah	6885	m	Omnivore	10.0476	Viverra tangalunga	6.5168
MC M35-Basah	6885	m	Omnivore	10.0476	Viverra tangalunga	22.562
MC M36-Eddi	6885	m	Omnivore	10.0476	Viverra tangalunga	10.987
MC M30-Montel	6885	m	Omnivore	10.0476	Viverra tangalunga	46.192
MC M38-Scar	6885	m	Omnivore	10.0476	Viverra tangalunga	11.548
3270	356998	f	Herbivore	8.02235	Alces alces	30.831
3261	356998	f	Herbivore	8.02235	Alces alces	17.84
2234	356998	f	Herbivore	8.02235	Alces alces	309.04
2250	356998	f	Herbivore	8.02235	Alces alces	6.019
11307	356998	f	Herbivore	8.02235	Alces alces	13.919
2259	356998	f	Herbivore	8.02235	Alces alces	164.06
2239	356998	f	Herbivore	8.02235	Alces alces	196.17
3256	356998	f	Herbivore	8.02235	Alces alces	48.296
11332	356998	f	Herbivore	8.02235	Alces alces	67.602
15913	356998	f	Herbivore	8.02235	Alces alces	82.061
2231	356998	f	Herbivore	8.02235	Alces alces	389.72
3243	356998	m	Herbivore	8.02235	Alces alces	46.822
3248	356998	m	Herbivore	8.02235	Alces alces	41.085
3257	356998	m	Herbivore	8.02235	Alces alces	13.178
3259	356998	m	Herbivore	8.02235	Alces alces	3.7725
3288	356998	m	Herbivore	8.02235	Alces alces	22.358
5056	356998	m	Herbivore	8.02235	Alces alces	154.53
5060	356998	m	Herbivore	8.02235	Alces alces	12.059
5061	356998	m	Herbivore	8.02235	Alces alces	384.09
5062	356998	m	Herbivore	8.02235	Alces alces	87.973
5065	356998	m	Herbivore	8.02235	Alces alces	218.21
5076	356998	m	Herbivore	8.02235	Alces alces	124.45
6268	356998	m	Herbivore	8.02235	Alces alces	43.591
7654	356998	m	Herbivore	8.02235	Alces alces	62.118
7657	356998	m	Herbivore	8.02235	Alces alces	16.552
3281	356998	f	Herbivore	8.02235	Alces alces	34.496
3286	356998	f	Herbivore	8.02235	Alces alces	11.437
3290	356998	f	Herbivore	8.02235	Alces alces	37.333
3558	356998	f	Herbivore	8.02235	Alces alces	3.2757
5055	356998	f	Herbivore	8.02235	Alces alces	36.398
5063	356998	f	Herbivore	8.02235	Alces alces	102.71
5067	356998	f	Herbivore	8.02235	Alces alces	83.82
5069	356998	f	Herbivore	8.02235	Alces alces	11.229
5072	356998	f	Herbivore	8.02235	Alces alces	84.262
5073	356998	f	Herbivore	8.02235	Alces alces	154.16
5074	356998	f	Herbivore	8.02235	Alces alces	254.66
6228	356998	f	Herbivore	8.02235	Alces alces	8.1663
6267	356998	f	Herbivore	8.02235	Alces alces	217.63
6269	356998	f	Herbivore	8.02235	Alces alces	10.451
7652	356998	f	Herbivore	8.02235	Alces alces	214.59
7655	356998	f	Herbivore	8.02235	Alces alces	43.324
7656	356998	f	Herbivore	8.02235	Alces alces	204.04
11314	356998	m	Herbivore	8.02235	Alces alces	17.781
11308	356998	f	Herbivore	8.02235	Alces alces	30.218
11311	356998	f	Herbivore	8.02235	Alces alces	3.8686
11312	356998	f	Herbivore	8.02235	Alces alces	91.854
11313	356998	f	Herbivore	8.02235	Alces alces	277.41
11319	356998	f	Herbivore	8.02235	Alces alces	253.55
11326	356998	f	Herbivore	8.02235	Alces alces	109.13
11338	356998	m	Herbivore	8.02235	Alces alces	20.714
16455	356998	m	Herbivore	8.02235	Alces alces	3.8585
2253	356998	m	Herbivore	8.02235	Alces alces	87.939
2264	356998	f	Herbivore	8.02235	Alces alces	24.519
3237	356998	f	Herbivore	8.02235	Alces alces	82.304
3238	356998	f	Herbivore	8.02235	Alces alces	10.081
3247	356998	f	Herbivore	8.02235	Alces alces	206.45
11327	356998	m	Herbivore	8.02235	Alces alces	81.357
3245	356998	f	Herbivore	8.02235	Alces alces	156.61
11330	356998	m	Herbivore	8.02235	Alces alces	56.58
11322	356998	m	Herbivore	8.02235	Alces alces	119.37
11324	356998	m	Herbivore	8.02235	Alces alces	26.091
11328	356998	m	Herbivore	8.02235	Alces alces	208.47
11337	356998	m	Herbivore	8.02235	Alces alces	191.12
29B	500000	f	Herbivore	12.2246	Bison bonasus	59.26
25B	500000	f	Herbivore	12.2246	Bison bonasus	37.457
49B	500000	f	Herbivore	12.2246	Bison bonasus	17.783
45B	500000	f	Herbivore	12.2246	Bison bonasus	651.85
16B	500000	f	Herbivore	12.2246	Bison bonasus	41.213
6B	500000	f	Herbivore	12.2246	Bison bonasus	8.1169
23B	500000	m	Herbivore	12.2246	Bison bonasus	57.98
24B	500000	m	Herbivore	12.2246	Bison bonasus	48.975
50B	500000	f	Herbivore	12.2246	Bison bonasus	0.1105
43B	500000	f	Herbivore	12.2246	Bison bonasus	22.194
39B	500000	m	Herbivore	12.2246	Bison bonasus	12.216
42B	500000	m	Herbivore	12.2246	Bison bonasus	59.645
48B	500000	m	Herbivore	12.2246	Bison bonasus	80.519
31B	500000	f	Herbivore	12.2246	Bison bonasus	6.6522
33B	500000	f	Herbivore	12.2246	Bison bonasus	46.781
37B	500000	f	Herbivore	12.2246	Bison bonasus	1.0714
26B	500000	m	Herbivore	12.2246	Bison bonasus	25.766
30B	500000	f	Herbivore	12.2246	Bison bonasus	4.2273
38B	500000	m	Herbivore	12.2246	Bison bonasus	9.3287
28B	500000	m	Herbivore	12.2246	Bison bonasus	37.609
32B	500000	m	Herbivore	12.2246	Bison bonasus	42.902
40B	500000	f	Herbivore	12.2246	Bison bonasus	57.451
41B	500000	f	Herbivore	12.2246	Bison bonasus	11.939
34B	500000	m	Herbivore	12.2246	Bison bonasus	46.698
27B	500000	m	Herbivore	12.2246	Bison bonasus	12.979
35B	500000	m	Herbivore	12.2246	Bison bonasus	37.047
010_05roe	22500	f	Herbivore	19.4491	Capreolus capreolus	30.031
042_03roe	22500	f	Herbivore	19.4491	Capreolus capreolus	5.9306
047_03roe	22500	f	Herbivore	19.4491	Capreolus capreolus	16.583
047_06roe	22500	f	Herbivore	19.4491	Capreolus capreolus	5.511
266_06roe	22500	f	Herbivore	19.4491	Capreolus capreolus	35.754
3002_18roe	22500	f	Herbivore	19.4491	Capreolus capreolus	79.945
082_03roe	22500	f	Herbivore	19.4491	Capreolus capreolus	27.543
260_06roe	22500	f	Herbivore	19.4491	Capreolus capreolus	43.391
264_06roe	22500	f	Herbivore	19.4491	Capreolus capreolus	17.314
3016_18roe	22500	f	Herbivore	19.4491	Capreolus capreolus	9.6203
3025_18roe	22500	f	Herbivore	19.4491	Capreolus capreolus	36.394
3026_18roe	22500	f	Herbivore	19.4491	Capreolus capreolus	155.92
3028_18roe	22500	f	Herbivore	19.4491	Capreolus capreolus	56.117
3032_18roe	22500	f	Herbivore	19.4491	Capreolus capreolus	118.3
3005_18roe	22500	f	Herbivore	19.4491	Capreolus capreolus	35.873
3007_18roe	22500	f	Herbivore	19.4491	Capreolus capreolus	0.32165
3008_18roe	22500	f	Herbivore	19.4491	Capreolus capreolus	20.687
3011_18roe	22500	f	Herbivore	19.4491	Capreolus capreolus	16.028
3012_18roe	22500	f	Herbivore	19.4491	Capreolus capreolus	10.949
3013_18roe	22500	f	Herbivore	19.4491	Capreolus capreolus	16.805
3049_19roe	22500	f	Herbivore	19.4491	Capreolus capreolus	25.671
3051_19roe	22500	f	Herbivore	19.4491	Capreolus capreolus	54.501
3052_19roe	22500	f	Herbivore	19.4491	Capreolus capreolus	32.091
3057_19roe	22500	f	Herbivore	19.4491	Capreolus capreolus	16.917
3059_19roe	22500	f	Herbivore	19.4491	Capreolus capreolus	16.617
3036_18roe	22500	f	Herbivore	19.4491	Capreolus capreolus	17.127
3037_18	22500	f	Herbivore	19.4491	Capreolus capreolus	4.7905
3037_18roe	22500	f	Herbivore	19.4491	Capreolus capreolus	4.7905
3045_19roe	22500	f	Herbivore	19.4491	Capreolus capreolus	35.949
3046_19roe	22500	f	Herbivore	19.4491	Capreolus capreolus	26.925
3066_19roe	22500	f	Herbivore	19.4491	Capreolus capreolus	49.319
3068_19	22500	f	Herbivore	19.4491	Capreolus capreolus	71.672
3068_19roe	22500	f	Herbivore	19.4491	Capreolus capreolus	71.672
3069_19roe	22500	f	Herbivore	19.4491	Capreolus capreolus	77.322
3070_19roe	22500	f	Herbivore	19.4491	Capreolus capreolus	19.221
3071_19roe	22500	f	Herbivore	19.4491	Capreolus capreolus	15.469
3072_19roe	22500	f	Herbivore	19.4491	Capreolus capreolus	11.854
3073_19	22500	f	Herbivore	19.4491	Capreolus capreolus	25.455
3073_19roe	22500	f	Herbivore	19.4491	Capreolus capreolus	25.456
3075_19	22500	f	Herbivore	19.4491	Capreolus capreolus	39.683
3075_19roe	22500	f	Herbivore	19.4491	Capreolus capreolus	39.683
3077_19roe	22500	f	Herbivore	19.4491	Capreolus capreolus	11.258
3078_19roe	22500	f	Herbivore	19.4491	Capreolus capreolus	79.618
3079_19roe	22500	f	Herbivore	19.4491	Capreolus capreolus	29.604
3082_19roe	22500	f	Herbivore	19.4491	Capreolus capreolus	61.76
318_07roe	22500	f	Herbivore	19.4491	Capreolus capreolus	22.229
320_07roe	22500	f	Herbivore	19.4491	Capreolus capreolus	52.077
322_07roe	22500	f	Herbivore	19.4491	Capreolus capreolus	16.207
340_07roe	22500	f	Herbivore	19.4491	Capreolus capreolus	45.064
344_07roe	22500	f	Herbivore	19.4491	Capreolus capreolus	5.0212
346_07roe	22500	f	Herbivore	19.4491	Capreolus capreolus	36.396
360_07roe	22500	f	Herbivore	19.4491	Capreolus capreolus	16.896
362_07roe	22500	f	Herbivore	19.4491	Capreolus capreolus	66.426
364_07roe	22500	f	Herbivore	19.4491	Capreolus capreolus	50.708
366_07roe	22500	f	Herbivore	19.4491	Capreolus capreolus	161.39
368_07roe	22500	f	Herbivore	19.4491	Capreolus capreolus	50.146
306_06roe	22500	f	Herbivore	19.4491	Capreolus capreolus	67.346
3060_19roe	22500	f	Herbivore	19.4491	Capreolus capreolus	19.448
3061_19roe	22500	f	Herbivore	19.4491	Capreolus capreolus	20.994
3065_19roe	22500	f	Herbivore	19.4491	Capreolus capreolus	16.113
418_08roe	22500	f	Herbivore	19.4491	Capreolus capreolus	2.6296
420_08roe	22500	f	Herbivore	19.4491	Capreolus capreolus	26.528
424_08roe	22500	f	Herbivore	19.4491	Capreolus capreolus	58.437
426_08roe	22500	f	Herbivore	19.4491	Capreolus capreolus	37.09
432_08roe	22500	f	Herbivore	19.4491	Capreolus capreolus	40.086
438_08roe	22500	f	Herbivore	19.4491	Capreolus capreolus	27.805
444_09roe	22500	f	Herbivore	19.4491	Capreolus capreolus	20.255
470_09roe	22500	f	Herbivore	19.4491	Capreolus capreolus	0.39069
472_09roe	22500	f	Herbivore	19.4491	Capreolus capreolus	31.065
500_09roe	22500	f	Herbivore	19.4491	Capreolus capreolus	19.629
112_04roe	22500	f	Herbivore	19.4491	Capreolus capreolus	18.203
114_04roe	22500	f	Herbivore	19.4491	Capreolus capreolus	21.435
116_04roe	22500	f	Herbivore	19.4491	Capreolus capreolus	27.255
142_05roe	22500	f	Herbivore	19.4491	Capreolus capreolus	30.4
144_05roe	22500	f	Herbivore	19.4491	Capreolus capreolus	21.981
156_05roe	22500	f	Herbivore	19.4491	Capreolus capreolus	13.751
178_05roe	22500	f	Herbivore	19.4491	Capreolus capreolus	18.086
184_05roe	22500	f	Herbivore	19.4491	Capreolus capreolus	22.529
190_05roe	22500	f	Herbivore	19.4491	Capreolus capreolus	0.33706
196_05roe	22500	f	Herbivore	19.4491	Capreolus capreolus	0.83982
200_05roe	22500	f	Herbivore	19.4491	Capreolus capreolus	26.287
202_07roe	22500	f	Herbivore	19.4491	Capreolus capreolus	69.397
212_05roe	22500	f	Herbivore	19.4491	Capreolus capreolus	10.498
217_06roe	22500	f	Herbivore	19.4491	Capreolus capreolus	18.004
232_06roe	22500	f	Herbivore	19.4491	Capreolus capreolus	8.9441
234_06roe	22500	f	Herbivore	19.4491	Capreolus capreolus	29.377
252_06roe	22500	f	Herbivore	19.4491	Capreolus capreolus	22.434
256_06roe	22500	f	Herbivore	19.4491	Capreolus capreolus	9.975
650_11roe	22500	f	Herbivore	19.4491	Capreolus capreolus	17.819
656_11roe	22500	f	Herbivore	19.4491	Capreolus capreolus	11.445
658_11roe	22500	f	Herbivore	19.4491	Capreolus capreolus	25.909
660_11roe	22500	f	Herbivore	19.4491	Capreolus capreolus	18.299
664_11roe	22500	f	Herbivore	19.4491	Capreolus capreolus	5.7177
666_11roe	22500	f	Herbivore	19.4491	Capreolus capreolus	15.535
672_11roe	22500	f	Herbivore	19.4491	Capreolus capreolus	30.158
674_11roe	22500	f	Herbivore	19.4491	Capreolus capreolus	37.692
686_11roe	22500	f	Herbivore	19.4491	Capreolus capreolus	3.4145
696_12roe	22500	f	Herbivore	19.4491	Capreolus capreolus	0.87144
698_12roe	22500	f	Herbivore	19.4491	Capreolus capreolus	24.336
706_12roe	22500	f	Herbivore	19.4491	Capreolus capreolus	35.976
718_12roe	22500	f	Herbivore	19.4491	Capreolus capreolus	6.7793
724_12roe	22500	f	Herbivore	19.4491	Capreolus capreolus	8.5358
742_13roe	22500	f	Herbivore	19.4491	Capreolus capreolus	5.9814
746_12roe	22500	f	Herbivore	19.4491	Capreolus capreolus	206.01
750_12roe	22500	f	Herbivore	19.4491	Capreolus capreolus	8.7803
758_12roe	22500	f	Herbivore	19.4491	Capreolus capreolus	12.293
774_13roe	22500	f	Herbivore	19.4491	Capreolus capreolus	98.751
784_13roe	22500	f	Herbivore	19.4491	Capreolus capreolus	4.5019
786_13roe	22500	f	Herbivore	19.4491	Capreolus capreolus	0.67347
788_13roe	22500	f	Herbivore	19.4491	Capreolus capreolus	35.041
798_13roe	22500	f	Herbivore	19.4491	Capreolus capreolus	6.074
800_13roe	22500	f	Herbivore	19.4491	Capreolus capreolus	1.1392
816_13roe	22500	f	Herbivore	19.4491	Capreolus capreolus	12.943
818_13roe	22500	f	Herbivore	19.4491	Capreolus capreolus	15.18
818_14roe	22500	f	Herbivore	19.4491	Capreolus capreolus	15.677
818_16roe	22500	f	Herbivore	19.4491	Capreolus capreolus	52.288
820_13roe	22500	f	Herbivore	19.4491	Capreolus capreolus	8.3427
822_13roe	22500	f	Herbivore	19.4491	Capreolus capreolus	1.7191
824_13roe	22500	f	Herbivore	19.4491	Capreolus capreolus	21.386
838_14roe	22500	f	Herbivore	19.4491	Capreolus capreolus	35.923
845_14roe	22500	f	Herbivore	19.4491	Capreolus capreolus	77.947
846_14roe	22500	f	Herbivore	19.4491	Capreolus capreolus	1.7057
846_15roe	22500	f	Herbivore	19.4491	Capreolus capreolus	5.1179
853_14roe	22500	f	Herbivore	19.4491	Capreolus capreolus	19.949
856_19roe	22500	f	Herbivore	19.4491	Capreolus capreolus	26.648
858_14roe	22500	f	Herbivore	19.4491	Capreolus capreolus	0.70179
858_16roe	22500	f	Herbivore	19.4491	Capreolus capreolus	36.992
865_14roe	22500	f	Herbivore	19.4491	Capreolus capreolus	20.65
868_14roe	22500	f	Herbivore	19.4491	Capreolus capreolus	43.291
869_14roe	22500	f	Herbivore	19.4491	Capreolus capreolus	22.255
878_15roe	22500	f	Herbivore	19.4491	Capreolus capreolus	8.8955
883_15roe	22500	f	Herbivore	19.4491	Capreolus capreolus	11.938
885_15roe	22500	f	Herbivore	19.4491	Capreolus capreolus	12.182
887_15roe	22500	f	Herbivore	19.4491	Capreolus capreolus	11.875
887_19roe	22500	f	Herbivore	19.4491	Capreolus capreolus	8.8311
893_15roe	22500	f	Herbivore	19.4491	Capreolus capreolus	45.832
898_15roe	22500	f	Herbivore	19.4491	Capreolus capreolus	6.5486
900_15roe	22500	f	Herbivore	19.4491	Capreolus capreolus	23.282
386_08roe	22500	f	Herbivore	19.4491	Capreolus capreolus	14.489
390_08roe	22500	f	Herbivore	19.4491	Capreolus capreolus	33.533
394_08roe	22500	f	Herbivore	19.4491	Capreolus capreolus	16.575
396_08roe	22500	f	Herbivore	19.4491	Capreolus capreolus	13.044
402_08roe	22500	f	Herbivore	19.4491	Capreolus capreolus	10.4
406_08roe	22500	f	Herbivore	19.4491	Capreolus capreolus	0.19329
414_08roe	22500	f	Herbivore	19.4491	Capreolus capreolus	42.245
910_15roe	22500	f	Herbivore	19.4491	Capreolus capreolus	10.568
915_16roe	22500	f	Herbivore	19.4491	Capreolus capreolus	47.881
916_15roe	22500	f	Herbivore	19.4491	Capreolus capreolus	18.328
916_17roe	22500	f	Herbivore	19.4491	Capreolus capreolus	42.242
920_16roe	22500	f	Herbivore	19.4491	Capreolus capreolus	33.914
922_16roe	22500	f	Herbivore	19.4491	Capreolus capreolus	40.477
928_16roe	22500	f	Herbivore	19.4491	Capreolus capreolus	11.904
931_16roe	22500	f	Herbivore	19.4491	Capreolus capreolus	18.28
932_16roe	22500	f	Herbivore	19.4491	Capreolus capreolus	12.595
938_16roe	22500	f	Herbivore	19.4491	Capreolus capreolus	4.3353
944_16roe	22500	f	Herbivore	19.4491	Capreolus capreolus	14.4
508_12roe	22500	f	Herbivore	19.4491	Capreolus capreolus	25.177
510_09roe	22500	f	Herbivore	19.4491	Capreolus capreolus	11.19
530_10roe	22500	f	Herbivore	19.4491	Capreolus capreolus	36.395
536_10roe	22500	f	Herbivore	19.4491	Capreolus capreolus	18.477
538_10roe	22500	f	Herbivore	19.4491	Capreolus capreolus	11.539
542_10roe	22500	f	Herbivore	19.4491	Capreolus capreolus	74.357
542_11roe	22500	f	Herbivore	19.4491	Capreolus capreolus	3.2162
544_10roe	22500	f	Herbivore	19.4491	Capreolus capreolus	2.052
546_10roe	22500	f	Herbivore	19.4491	Capreolus capreolus	25.866
552_10roe	22500	f	Herbivore	19.4491	Capreolus capreolus	0.8238
558_10roe	22500	f	Herbivore	19.4491	Capreolus capreolus	6.9827
566_10roe	22500	f	Herbivore	19.4491	Capreolus capreolus	4.4281
568_10roe	22500	f	Herbivore	19.4491	Capreolus capreolus	19.94
578_10roe	22500	f	Herbivore	19.4491	Capreolus capreolus	9.7108
582_10roe	22500	f	Herbivore	19.4491	Capreolus capreolus	12.885
588_10roe	22500	f	Herbivore	19.4491	Capreolus capreolus	40.926
604_18roe	22500	f	Herbivore	19.4491	Capreolus capreolus	45.774
608_11roe	22500	f	Herbivore	19.4491	Capreolus capreolus	16.584
612_11roe	22500	f	Herbivore	19.4491	Capreolus capreolus	11.044
630_11roe	22500	f	Herbivore	19.4491	Capreolus capreolus	28.063
632_11roe	22500	f	Herbivore	19.4491	Capreolus capreolus	26.044
990_17roe	22500	f	Herbivore	19.4491	Capreolus capreolus	4.7278
995_17roe	22500	f	Herbivore	19.4491	Capreolus capreolus	13.338
998_17roe	22500	f	Herbivore	19.4491	Capreolus capreolus	30.574
999_17roe	22500	f	Herbivore	19.4491	Capreolus capreolus	3.8577
F1064_12roe	22500	f	Herbivore	19.4491	Capreolus capreolus	10.638
F1086_13roe	22500	f	Herbivore	19.4491	Capreolus capreolus	11.021
F1094_13roe	22500	f	Herbivore	19.4491	Capreolus capreolus	10.623
F1213_15roe	22500	f	Herbivore	19.4491	Capreolus capreolus	41.996
F1213_16roe	22500	f	Herbivore	19.4491	Capreolus capreolus	0.5971
F1297_18roe	22500	f	Herbivore	19.4491	Capreolus capreolus	23.957
F1376_17roe	22500	f	Herbivore	19.4491	Capreolus capreolus	66.724
F1447_18roe	22500	f	Herbivore	19.4491	Capreolus capreolus	43.346
F507_10roe	22500	f	Herbivore	19.4491	Capreolus capreolus	15.003
F532_09roe	22500	f	Herbivore	19.4491	Capreolus capreolus	11.576
F542_09roe	22500	f	Herbivore	19.4491	Capreolus capreolus	9.8181
F572_10roe	22500	f	Herbivore	19.4491	Capreolus capreolus	18.876
F582_11roe	22500	f	Herbivore	19.4491	Capreolus capreolus	17.448
F586_11roe	22500	f	Herbivore	19.4491	Capreolus capreolus	25.868
F600_11roe	22500	f	Herbivore	19.4491	Capreolus capreolus	13.161
F861_14roe	22500	f	Herbivore	19.4491	Capreolus capreolus	9.389
F902_15roe	22500	f	Herbivore	19.4491	Capreolus capreolus	33.567
F919_16roe	22500	f	Herbivore	19.4491	Capreolus capreolus	145.61
F962_17	22500	f	Herbivore	19.4491	Capreolus capreolus	50.122
F962_17roe	22500	f	Herbivore	19.4491	Capreolus capreolus	50.122
F993_17roe	22500	f	Herbivore	19.4491	Capreolus capreolus	10.427
003_06roe	22500	m	Herbivore	19.4491	Capreolus capreolus	141.95
062_05roe	22500	m	Herbivore	19.4491	Capreolus capreolus	21.821
080_03roe	22500	m	Herbivore	19.4491	Capreolus capreolus	74.197
084_03roe	22500	m	Herbivore	19.4491	Capreolus capreolus	10.693
093_03roe	22500	m	Herbivore	19.4491	Capreolus capreolus	14.214
1000_17roe	22500	m	Herbivore	19.4491	Capreolus capreolus	314.51
104_04roe	22500	m	Herbivore	19.4491	Capreolus capreolus	22.808
106_04roe	22500	m	Herbivore	19.4491	Capreolus capreolus	42.639
110_04roe	22500	m	Herbivore	19.4491	Capreolus capreolus	44.679
118_04roe	22500	m	Herbivore	19.4491	Capreolus capreolus	3.4756
132_05roe	22500	m	Herbivore	19.4491	Capreolus capreolus	12.614
146_05roe	22500	m	Herbivore	19.4491	Capreolus capreolus	20.535
152_05roe	22500	m	Herbivore	19.4491	Capreolus capreolus	21.404
158_05roe	22500	m	Herbivore	19.4491	Capreolus capreolus	10.606
160_05roe	22500	m	Herbivore	19.4491	Capreolus capreolus	9.1348
166_05roe	22500	m	Herbivore	19.4491	Capreolus capreolus	22.1
168_05roe	22500	m	Herbivore	19.4491	Capreolus capreolus	13.866
172_05roe	22500	m	Herbivore	19.4491	Capreolus capreolus	56.636
174_05roe	22500	m	Herbivore	19.4491	Capreolus capreolus	0.27189
180_05roe	22500	m	Herbivore	19.4491	Capreolus capreolus	85.505
182_05roe	22500	m	Herbivore	19.4491	Capreolus capreolus	19.751
194_05roe	22500	m	Herbivore	19.4491	Capreolus capreolus	47.302
206_05roe	22500	m	Herbivore	19.4491	Capreolus capreolus	480.27
230_06roe	22500	m	Herbivore	19.4491	Capreolus capreolus	34.176
248_06roe	22500	m	Herbivore	19.4491	Capreolus capreolus	10.385
250_06roe	22500	m	Herbivore	19.4491	Capreolus capreolus	27.744
268_06roe	22500	m	Herbivore	19.4491	Capreolus capreolus	34.747
280_06roe	22500	m	Herbivore	19.4491	Capreolus capreolus	38.936
282_06roe	22500	m	Herbivore	19.4491	Capreolus capreolus	29.396
284_06roe	22500	m	Herbivore	19.4491	Capreolus capreolus	39.489
286_06roe	22500	m	Herbivore	19.4491	Capreolus capreolus	31.43
3001_18roe	22500	m	Herbivore	19.4491	Capreolus capreolus	33.577
094_03roe	22500	f	Herbivore	19.4491	Capreolus capreolus	23.399
094_05roe	22500	f	Herbivore	19.4491	Capreolus capreolus	13.888
096_03roe	22500	f	Herbivore	19.4491	Capreolus capreolus	4.4353
1005_17roe	22500	f	Herbivore	19.4491	Capreolus capreolus	29.545
1005_19roe	22500	f	Herbivore	19.4491	Capreolus capreolus	31.854
3022_18roe	22500	m	Herbivore	19.4491	Capreolus capreolus	19.647
3023_18roe	22500	m	Herbivore	19.4491	Capreolus capreolus	7.7272
3027_18roe	22500	m	Herbivore	19.4491	Capreolus capreolus	44.689
3033_19roe	22500	m	Herbivore	19.4491	Capreolus capreolus	43.497
3040_19roe	22500	m	Herbivore	19.4491	Capreolus capreolus	41.212
3043_19roe	22500	m	Herbivore	19.4491	Capreolus capreolus	34.369
3047_19roe	22500	m	Herbivore	19.4491	Capreolus capreolus	84.502
3055_19roe	22500	m	Herbivore	19.4491	Capreolus capreolus	9.2427
3063_19roe	22500	m	Herbivore	19.4491	Capreolus capreolus	14.968
3064_19roe	22500	m	Herbivore	19.4491	Capreolus capreolus	21.273
3067_19roe	22500	m	Herbivore	19.4491	Capreolus capreolus	65.303
3074_19roe	22500	m	Herbivore	19.4491	Capreolus capreolus	28.781
332_07roe	22500	m	Herbivore	19.4491	Capreolus capreolus	50.365
334_07roe	22500	m	Herbivore	19.4491	Capreolus capreolus	37.604
338_07roe	22500	m	Herbivore	19.4491	Capreolus capreolus	11.3
350_07roe	22500	m	Herbivore	19.4491	Capreolus capreolus	26.491
358_07roe	22500	m	Herbivore	19.4491	Capreolus capreolus	20.961
392_08roe	22500	m	Herbivore	19.4491	Capreolus capreolus	60.191
408_08roe	22500	m	Herbivore	19.4491	Capreolus capreolus	3.1913
412_08roe	22500	m	Herbivore	19.4491	Capreolus capreolus	7.5767
416_08roe	22500	m	Herbivore	19.4491	Capreolus capreolus	42.335
434_08roe	22500	m	Herbivore	19.4491	Capreolus capreolus	6.9885
442_08roe	22500	m	Herbivore	19.4491	Capreolus capreolus	56.317
474_09roe	22500	m	Herbivore	19.4491	Capreolus capreolus	12.834
484_09roe	22500	m	Herbivore	19.4491	Capreolus capreolus	30.209
484_10roe	22500	m	Herbivore	19.4491	Capreolus capreolus	23.374
488_09roe	22500	m	Herbivore	19.4491	Capreolus capreolus	40.595
494_09roe	22500	m	Herbivore	19.4491	Capreolus capreolus	60.314
496_09roe	22500	m	Herbivore	19.4491	Capreolus capreolus	124.78
502_09roe	22500	m	Herbivore	19.4491	Capreolus capreolus	12.486
512_09roe	22500	m	Herbivore	19.4491	Capreolus capreolus	66.367
516_10roe	22500	m	Herbivore	19.4491	Capreolus capreolus	25.341
522_09roe	22500	m	Herbivore	19.4491	Capreolus capreolus	8.0983
528_10roe	22500	m	Herbivore	19.4491	Capreolus capreolus	42.752
532_10roe	22500	m	Herbivore	19.4491	Capreolus capreolus	247.6
550_10roe	22500	m	Herbivore	19.4491	Capreolus capreolus	71.76
556_10roe	22500	m	Herbivore	19.4491	Capreolus capreolus	21.564
560_10roe	22500	m	Herbivore	19.4491	Capreolus capreolus	22.105
610_11roe	22500	m	Herbivore	19.4491	Capreolus capreolus	21.927
616_11roe	22500	m	Herbivore	19.4491	Capreolus capreolus	34.501
618_11roe	22500	m	Herbivore	19.4491	Capreolus capreolus	37.52
624_11roe	22500	m	Herbivore	19.4491	Capreolus capreolus	4.5487
634_11roe	22500	m	Herbivore	19.4491	Capreolus capreolus	9.1835
636_11roe	22500	m	Herbivore	19.4491	Capreolus capreolus	20.302
638_11roe	22500	m	Herbivore	19.4491	Capreolus capreolus	27.638
646_11roe	22500	m	Herbivore	19.4491	Capreolus capreolus	80.752
682_11roe	22500	m	Herbivore	19.4491	Capreolus capreolus	61.829
684_11roe	22500	m	Herbivore	19.4491	Capreolus capreolus	1.3719
694_12roe	22500	m	Herbivore	19.4491	Capreolus capreolus	3.291
700_12roe	22500	m	Herbivore	19.4491	Capreolus capreolus	29.584
702_12roe	22500	m	Herbivore	19.4491	Capreolus capreolus	8.9793
714_12roe	22500	m	Herbivore	19.4491	Capreolus capreolus	20.408
722_12roe	22500	m	Herbivore	19.4491	Capreolus capreolus	29.415
722_14roe	22500	m	Herbivore	19.4491	Capreolus capreolus	3.6997
726_12roe	22500	m	Herbivore	19.4491	Capreolus capreolus	35.706
730_12roe	22500	m	Herbivore	19.4491	Capreolus capreolus	25.014
736_12roe	22500	m	Herbivore	19.4491	Capreolus capreolus	16.563
738_12roe	22500	m	Herbivore	19.4491	Capreolus capreolus	21.221
756_12roe	22500	m	Herbivore	19.4491	Capreolus capreolus	23.845
760_12roe	22500	m	Herbivore	19.4491	Capreolus capreolus	41.54
766_12roe	22500	m	Herbivore	19.4491	Capreolus capreolus	5.1167
770_13roe	22500	m	Herbivore	19.4491	Capreolus capreolus	66.821
772_13roe	22500	m	Herbivore	19.4491	Capreolus capreolus	1.8589
782_13roe	22500	m	Herbivore	19.4491	Capreolus capreolus	11.368
796_15roe	22500	m	Herbivore	19.4491	Capreolus capreolus	7.5628
806_13roe	22500	m	Herbivore	19.4491	Capreolus capreolus	34.795
840_14roe	22500	m	Herbivore	19.4491	Capreolus capreolus	494.36
844_14roe	22500	m	Herbivore	19.4491	Capreolus capreolus	1.6875
848_14roe	22500	m	Herbivore	19.4491	Capreolus capreolus	35.584
857_14roe	22500	m	Herbivore	19.4491	Capreolus capreolus	10.125
860_14roe	22500	m	Herbivore	19.4491	Capreolus capreolus	10.29
864_14roe	22500	m	Herbivore	19.4491	Capreolus capreolus	12.066
870_14roe	22500	m	Herbivore	19.4491	Capreolus capreolus	22.773
876_14roe	22500	m	Herbivore	19.4491	Capreolus capreolus	34.946
879_15roe	22500	m	Herbivore	19.4491	Capreolus capreolus	15.64
880_15roe	22500	m	Herbivore	19.4491	Capreolus capreolus	11
882_15roe	22500	m	Herbivore	19.4491	Capreolus capreolus	37.426
884_15roe	22500	m	Herbivore	19.4491	Capreolus capreolus	3.9403
886_15roe	22500	m	Herbivore	19.4491	Capreolus capreolus	19.475
890_15roe	22500	m	Herbivore	19.4491	Capreolus capreolus	16.834
897_15roe	22500	m	Herbivore	19.4491	Capreolus capreolus	2.555
899_15roe	22500	m	Herbivore	19.4491	Capreolus capreolus	69.029
926_16roe	22500	m	Herbivore	19.4491	Capreolus capreolus	9.9456
927_16roe	22500	m	Herbivore	19.4491	Capreolus capreolus	23.979
930_16roe	22500	m	Herbivore	19.4491	Capreolus capreolus	4.5004
936_16roe	22500	m	Herbivore	19.4491	Capreolus capreolus	14.824
940_16roe	22500	m	Herbivore	19.4491	Capreolus capreolus	36.729
943_16roe	22500	m	Herbivore	19.4491	Capreolus capreolus	8.4187
946_16roe	22500	m	Herbivore	19.4491	Capreolus capreolus	8.8135
950_16roe	22500	m	Herbivore	19.4491	Capreolus capreolus	5.8003
952_16roe	22500	m	Herbivore	19.4491	Capreolus capreolus	15.499
963_17roe	22500	m	Herbivore	19.4491	Capreolus capreolus	20.175
971_17	22500	m	Herbivore	19.4491	Capreolus capreolus	36.911
971_17roe	22500	m	Herbivore	19.4491	Capreolus capreolus	36.911
972_17roe	22500	m	Herbivore	19.4491	Capreolus capreolus	11.4
976_17roe	22500	m	Herbivore	19.4491	Capreolus capreolus	76.6
F1019_13roe	22500	m	Herbivore	19.4491	Capreolus capreolus	5.493
F1132_14roe	22500	m	Herbivore	19.4491	Capreolus capreolus	17.089
F1148_14roe	22500	m	Herbivore	19.4491	Capreolus capreolus	16.582
F1243_16roe	22500	m	Herbivore	19.4491	Capreolus capreolus	27.498
F1303_16roe	22500	m	Herbivore	19.4491	Capreolus capreolus	43.696
F1322_17roe	22500	m	Herbivore	19.4491	Capreolus capreolus	219.01
F1347_17roe	22500	m	Herbivore	19.4491	Capreolus capreolus	57.07
F1347_18roe	22500	m	Herbivore	19.4491	Capreolus capreolus	30.429
F1374_18roe	22500	m	Herbivore	19.4491	Capreolus capreolus	26.725
F1410_18roe	22500	m	Herbivore	19.4491	Capreolus capreolus	1.4166
F436_08roe	22500	m	Herbivore	19.4491	Capreolus capreolus	2.2247
F554_11roe	22500	m	Herbivore	19.4491	Capreolus capreolus	19.393
F873_14roe	22500	m	Herbivore	19.4491	Capreolus capreolus	11.814
F965_17roe	22500	m	Herbivore	19.4491	Capreolus capreolus	22.636
F991_17roe	22500	m	Herbivore	19.4491	Capreolus capreolus	20.876
953_16roe	22500	f	Herbivore	19.4491	Capreolus capreolus	17.289
3003_18roe	22500	m	Herbivore	19.4491	Capreolus capreolus	13.659
3004_18roe	22500	m	Herbivore	19.4491	Capreolus capreolus	15.901
3009_18roe	22500	m	Herbivore	19.4491	Capreolus capreolus	53.075
3018_18roe	22500	m	Herbivore	19.4491	Capreolus capreolus	39.59
3019_18roe	22500	m	Herbivore	19.4491	Capreolus capreolus	10.619
945_16roe	22500	f	Herbivore	19.4491	Capreolus capreolus	107.49
948_16	22500	f	Herbivore	19.4491	Capreolus capreolus	11.075
948_16roe	22500	f	Herbivore	19.4491	Capreolus capreolus	11.075
903_15roe	22500	f	Herbivore	19.4491	Capreolus capreolus	56.444
955_16roe	22500	f	Herbivore	19.4491	Capreolus capreolus	7.2847
955_18roe	22500	f	Herbivore	19.4491	Capreolus capreolus	12.238
961_17roe	22500	f	Herbivore	19.4491	Capreolus capreolus	10.113
967_17roe	22500	f	Herbivore	19.4491	Capreolus capreolus	42.175
968_17roe	22500	f	Herbivore	19.4491	Capreolus capreolus	1.1421
968_18roe	22500	f	Herbivore	19.4491	Capreolus capreolus	63.458
969_17	22500	f	Herbivore	19.4491	Capreolus capreolus	25.57
969_17roe	22500	f	Herbivore	19.4491	Capreolus capreolus	25.57
974_17roe	22500	f	Herbivore	19.4491	Capreolus capreolus	30.318
907_15roe	22500	f	Herbivore	19.4491	Capreolus capreolus	63.419
977_17roe	22500	f	Herbivore	19.4491	Capreolus capreolus	5.1881
905_15roe	22500	f	Herbivore	19.4491	Capreolus capreolus	5.6648
906_15roe	22500	f	Herbivore	19.4491	Capreolus capreolus	128.66
909_15roe	22500	f	Herbivore	19.4491	Capreolus capreolus	22.065
984_18roe	22500	f	Herbivore	19.4491	Capreolus capreolus	37.882
986_17roe	22500	f	Herbivore	19.4491	Capreolus capreolus	4.5269
980_17	22500	f	Herbivore	19.4491	Capreolus capreolus	51.196
988_17roe	22500	f	Herbivore	19.4491	Capreolus capreolus	22.497
3021_18roe	22500	m	Herbivore	19.4491	Capreolus capreolus	7.4881
978_17roe	22500	f	Herbivore	19.4491	Capreolus capreolus	9.1533
979_18roe	22500	f	Herbivore	19.4491	Capreolus capreolus	54.091
980_17roe	22500	f	Herbivore	19.4491	Capreolus capreolus	51.196
981_17roe	22500	f	Herbivore	19.4491	Capreolus capreolus	38.16
4284roe	22500	f	Herbivore	19.5261	Capreolus capreolus	15.469
4288roe	22500	f	Herbivore	19.5261	Capreolus capreolus	39.683
4286roe	22500	f	Herbivore	19.5261	Capreolus capreolus	25.455
4290roe	22500	f	Herbivore	19.5261	Capreolus capreolus	11.258
4171roe	22500	f	Herbivore	19.5261	Capreolus capreolus	31.854
4246roe	22500	f	Herbivore	19.5261	Capreolus capreolus	34.174
4247roe	22500	f	Herbivore	19.5261	Capreolus capreolus	36.394
4250roe	22500	f	Herbivore	19.5261	Capreolus capreolus	118.3
4253roe	22500	f	Herbivore	19.5261	Capreolus capreolus	15.127
4259roe	22500	f	Herbivore	19.5261	Capreolus capreolus	35.949
4260roe	22500	f	Herbivore	19.5261	Capreolus capreolus	26.925
4232roe	22500	f	Herbivore	19.5261	Capreolus capreolus	35.873
4233roe	22500	f	Herbivore	19.5261	Capreolus capreolus	0.3217
4236roe	22500	f	Herbivore	19.5261	Capreolus capreolus	10.95
4279roe	22500	f	Herbivore	19.5261	Capreolus capreolus	49.319
4281roe	22500	f	Herbivore	19.5261	Capreolus capreolus	71.672
4505roe	22500	f	Herbivore	19.5261	Capreolus capreolus	56.444
4508roe	22500	f	Herbivore	19.5261	Capreolus capreolus	63.419
4513roe	22500	f	Herbivore	19.5261	Capreolus capreolus	42.242
4515roe	22500	f	Herbivore	19.5261	Capreolus capreolus	40.477
4524roe	22500	f	Herbivore	19.5261	Capreolus capreolus	4.3354
4529roe	22500	f	Herbivore	19.5261	Capreolus capreolus	107.49
4531roe	22500	f	Herbivore	19.5261	Capreolus capreolus	11.075
4533roe	22500	f	Herbivore	19.5261	Capreolus capreolus	17.289
4535roe	22500	f	Herbivore	19.5261	Capreolus capreolus	12.238
4537roe	22500	f	Herbivore	19.5261	Capreolus capreolus	37.863
4539roe	22500	f	Herbivore	19.5261	Capreolus capreolus	10.113
4543roe	22500	f	Herbivore	19.5261	Capreolus capreolus	42.175
4544roe	22500	f	Herbivore	19.5261	Capreolus capreolus	25.57
4546roe	22500	f	Herbivore	19.5261	Capreolus capreolus	5.188
4547roe	22500	f	Herbivore	19.5261	Capreolus capreolus	9.1533
4548roe	22500	f	Herbivore	19.5261	Capreolus capreolus	51.196
4551roe	22500	f	Herbivore	19.5261	Capreolus capreolus	37.882
4552roe	22500	f	Herbivore	19.5261	Capreolus capreolus	4.5269
4556roe	22500	f	Herbivore	19.5261	Capreolus capreolus	4.7278
4559roe	22500	f	Herbivore	19.5261	Capreolus capreolus	13.338
4561roe	22500	f	Herbivore	19.5261	Capreolus capreolus	30.574
4591roe	22500	f	Herbivore	19.5261	Capreolus capreolus	0.59699
4603roe	22500	f	Herbivore	19.5261	Capreolus capreolus	50.122
4606roe	22500	f	Herbivore	19.5261	Capreolus capreolus	10.427
4618roe	22500	f	Herbivore	19.5261	Capreolus capreolus	66.724
4632roe	22500	f	Herbivore	19.5261	Capreolus capreolus	43.347
4692roe	22500	f	Herbivore	19.5261	Capreolus capreolus	128.66
4693roe	22500	f	Herbivore	19.5261	Capreolus capreolus	10.569
4771roe	22500	f	Herbivore	19.5261	Capreolus capreolus	79.945
4772roe	22500	f	Herbivore	19.5261	Capreolus capreolus	9.6203
4824roe	22500	f	Herbivore	19.5261	Capreolus capreolus	47.881
4834roe	22500	f	Herbivore	19.5261	Capreolus capreolus	3.8576
4852roe	22500	f	Herbivore	19.5261	Capreolus capreolus	23.956
4950roe	22500	f	Herbivore	19.5261	Capreolus capreolus	38.16
5050roe	22500	f	Herbivore	19.5261	Capreolus capreolus	16.028
4263roe	22500	f	Herbivore	19.5261	Capreolus capreolus	25.672
4265roe	22500	f	Herbivore	19.5261	Capreolus capreolus	54.501
4266roe	22500	f	Herbivore	19.5261	Capreolus capreolus	32.091
4271roe	22500	f	Herbivore	19.5261	Capreolus capreolus	16.917
4274roe	22500	f	Herbivore	19.5261	Capreolus capreolus	19.448
4275roe	22500	f	Herbivore	19.5261	Capreolus capreolus	20.994
4243roe	22500	m	Herbivore	19.5261	Capreolus capreolus	7.4881
4244roe	22500	m	Herbivore	19.5261	Capreolus capreolus	19.647
4245roe	22500	m	Herbivore	19.5261	Capreolus capreolus	7.7274
4256roe	22500	m	Herbivore	19.5261	Capreolus capreolus	41.212
4257roe	22500	m	Herbivore	19.5261	Capreolus capreolus	34.369
4261roe	22500	m	Herbivore	19.5261	Capreolus capreolus	84.502
4269roe	22500	m	Herbivore	19.5261	Capreolus capreolus	9.2427
4277roe	22500	m	Herbivore	19.5261	Capreolus capreolus	21.273
4287roe	22500	m	Herbivore	19.5261	Capreolus capreolus	28.781
4474roe	22500	f	Herbivore	19.5261	Capreolus capreolus	12.943
4476roe	22500	f	Herbivore	19.5261	Capreolus capreolus	1.7191
4523roe	22500	m	Herbivore	19.5261	Capreolus capreolus	14.824
4528roe	22500	m	Herbivore	19.5261	Capreolus capreolus	8.4187
4530roe	22500	m	Herbivore	19.5261	Capreolus capreolus	8.8137
4545roe	22500	m	Herbivore	19.5261	Capreolus capreolus	36.911
4570roe	22500	m	Herbivore	19.5261	Capreolus capreolus	5.493
4587roe	22500	m	Herbivore	19.5261	Capreolus capreolus	16.582
4605roe	22500	m	Herbivore	19.5261	Capreolus capreolus	43.696
4609roe	22500	m	Herbivore	19.5261	Capreolus capreolus	219.01
4614roe	22500	m	Herbivore	19.5261	Capreolus capreolus	30.458
4627roe	22500	m	Herbivore	19.5261	Capreolus capreolus	1.4166
4832roe	22500	m	Herbivore	19.5261	Capreolus capreolus	76.6
5043roe	22500	m	Herbivore	19.5261	Capreolus capreolus	314.51
5070roe	22500	m	Herbivore	19.5261	Capreolus capreolus	22.773
4516roe	22500	m	Herbivore	19.5261	Capreolus capreolus	23.979
4291roe	22500	f	Herbivore	19.5261	Capreolus capreolus	29.604
4295roe	22500	f	Herbivore	19.5261	Capreolus capreolus	61.76
1955roe	22500	m	Herbivore	14.1981	Capreolus capreolus	4.6495
2040roe	22500	f	Herbivore	14.1981	Capreolus capreolus	24.4
1368roe	22500	m	Herbivore	14.1981	Capreolus capreolus	18.572
2002roe	22500	m	Herbivore	14.1981	Capreolus capreolus	10.813
2008roe	22500	m	Herbivore	14.1981	Capreolus capreolus	48.415
2032roe	22500	f	Herbivore	14.1981	Capreolus capreolus	64.509
2009roe	22500	m	Herbivore	14.1981	Capreolus capreolus	10.961
2014roe	22500	m	Herbivore	14.1981	Capreolus capreolus	12.288
2019roe	22500	m	Herbivore	14.1981	Capreolus capreolus	40.396
2033roe	22500	m	Herbivore	14.1981	Capreolus capreolus	18.97
1960roe	22500	m	Herbivore	14.1981	Capreolus capreolus	39.669
1969roe	22500	m	Herbivore	14.1981	Capreolus capreolus	26.193
1975roe	22500	m	Herbivore	14.1981	Capreolus capreolus	67.31
1979roe	22500	m	Herbivore	14.1981	Capreolus capreolus	16.133
1981roe	22500	m	Herbivore	14.1981	Capreolus capreolus	19.133
1985roe	22500	m	Herbivore	14.1981	Capreolus capreolus	6.8278
1998roe	22500	m	Herbivore	14.1981	Capreolus capreolus	1.7705
1431roe	22500	f	Herbivore	14.1981	Capreolus capreolus	73.313
14roe	22500	f	Herbivore	14.1981	Capreolus capreolus	10.624
17roe	22500	f	Herbivore	14.1981	Capreolus capreolus	31.287
1944roe	22500	f	Herbivore	14.1981	Capreolus capreolus	17.346
1963roe	22500	f	Herbivore	14.1981	Capreolus capreolus	26.997
1980roe	22500	f	Herbivore	14.1981	Capreolus capreolus	8.8443
2037roe	22500	m	Herbivore	14.1981	Capreolus capreolus	39.538
5roe	22500	m	Herbivore	14.1981	Capreolus capreolus	18.914
2020roe	22500	f	Herbivore	14.1981	Capreolus capreolus	18.657
2024roe	22500	f	Herbivore	14.1981	Capreolus capreolus	6.6165
2028roe	22500	f	Herbivore	14.1981	Capreolus capreolus	13.116
1367roe	22500	f	Herbivore	14.1981	Capreolus capreolus	22.711
1371roe	22500	f	Herbivore	14.1981	Capreolus capreolus	24.155
1388roe	22500	f	Herbivore	14.1981	Capreolus capreolus	1.3814
1390roe	22500	f	Herbivore	14.1981	Capreolus capreolus	93.58
1396roe	22500	f	Herbivore	14.1981	Capreolus capreolus	7.5229
10roe	22500	f	Herbivore	14.1981	Capreolus capreolus	58.664
1993roe	22500	f	Herbivore	14.1981	Capreolus capreolus	16.835
1400roe	22500	f	Herbivore	14.1981	Capreolus capreolus	20.603
1401roe	22500	f	Herbivore	14.1981	Capreolus capreolus	7.4016
1416roe	22500	f	Herbivore	14.1981	Capreolus capreolus	11.813
1427roe	22500	f	Herbivore	14.1981	Capreolus capreolus	18.967
1429roe	22500	f	Herbivore	14.1981	Capreolus capreolus	4.7689
1430roe	22500	f	Herbivore	14.1981	Capreolus capreolus	18.98
2003roe	22500	f	Herbivore	14.1981	Capreolus capreolus	17.467
2011roe	22500	f	Herbivore	14.1981	Capreolus capreolus	10.122
1997roe	22500	f	Herbivore	14.1981	Capreolus capreolus	31.474
2000roe	22500	f	Herbivore	14.1981	Capreolus capreolus	7.9716
2013roe	22500	f	Herbivore	14.1981	Capreolus capreolus	21.412
2005roe	22500	f	Herbivore	14.1981	Capreolus capreolus	11.023
1435roe	22500	f	Herbivore	11.8011	Capreolus capreolus	81.288
Hans	22500	m	Herbivore	11.8011	Capreolus capreolus	5.3032
Valentina	22500	f	Herbivore	11.8011	Capreolus capreolus	13.699
867roe	22500	f	Herbivore	11.8011	Capreolus capreolus	13.699
Mick	22500	m	Herbivore	11.8011	Capreolus capreolus	14.086
1434roe	22500	f	Herbivore	11.8011	Capreolus capreolus	77.565
1436roe	22500	m	Herbivore	11.8011	Capreolus capreolus	14.086
868roe	22500	m	Herbivore	11.8011	Capreolus capreolus	14.434
1433roe	22500	m	Herbivore	11.8011	Capreolus capreolus	48.48
1484roe	22500	f	Herbivore	21.1564	Capreolus capreolus	71.492
1486roe	22500	f	Herbivore	21.1564	Capreolus capreolus	29.111
1488roe	22500	f	Herbivore	21.1564	Capreolus capreolus	1.4589
1483roe	22500	f	Herbivore	21.1564	Capreolus capreolus	22.932
1490roe	22500	f	Herbivore	21.1564	Capreolus capreolus	71.283
1485roe	22500	f	Herbivore	21.1564	Capreolus capreolus	19.506
1481roe	22500	f	Herbivore	21.1564	Capreolus capreolus	29.632
1482roe	22500	f	Herbivore	21.1564	Capreolus capreolus	53.611
1478roe	22500	f	Herbivore	21.1564	Capreolus capreolus	12.633
1480roe	22500	f	Herbivore	21.1564	Capreolus capreolus	6.2141
1492roe	22500	f	Herbivore	21.1564	Capreolus capreolus	5.3165
1491roe	22500	f	Herbivore	21.1564	Capreolus capreolus	17.147
1477roe	22500	f	Herbivore	21.1564	Capreolus capreolus	46.196
2441roe	22500	f	Herbivore	25.7339	Capreolus capreolus	30.859
1562roe	22500	f	Herbivore	25.7339	Capreolus capreolus	28.057
2443roe	22500	f	Herbivore	25.7339	Capreolus capreolus	10.441
2442roe	22500	f	Herbivore	25.7339	Capreolus capreolus	2.0644
1561roe	22500	f	Herbivore	25.7339	Capreolus capreolus	17.982
2308roe	22500	f	Herbivore	7.66998	Capreolus capreolus	42.182
2312roe	22500	m	Herbivore	7.66998	Capreolus capreolus	8.8203
1553roe	22500	f	Herbivore	7.66998	Capreolus capreolus	11.346
2313roe	22500	m	Herbivore	7.66998	Capreolus capreolus	44.374
1555roe	22500	m	Herbivore	7.66998	Capreolus capreolus	8.1037
1557roe	22500	m	Herbivore	7.66998	Capreolus capreolus	7.5093
159	131250	f	Herbivore	9.91974	Cervus elaphus	39.792
143	131250	f	Herbivore	9.91974	Cervus elaphus	21.487
152	131250	m	Herbivore	9.91974	Cervus elaphus	31.554
145	131250	f	Herbivore	9.91974	Cervus elaphus	99.352
157	131250	m	Herbivore	9.91974	Cervus elaphus	96.057
144	131250	f	Herbivore	9.91974	Cervus elaphus	16.232
151	131250	f	Herbivore	9.91974	Cervus elaphus	58.074
147	131250	f	Herbivore	9.91974	Cervus elaphus	4.5336
154	131250	f	Herbivore	9.91974	Cervus elaphus	23.832
150	131250	m	Herbivore	9.91974	Cervus elaphus	34.983
874	131250	m	Herbivore	10.8241	Cervus elaphus	23.853
875	131250	m	Herbivore	10.8241	Cervus elaphus	115.43
873	131250	f	Herbivore	10.8241	Cervus elaphus	6.2249
868	131250	m	Herbivore	10.8241	Cervus elaphus	115.39
872	131250	m	Herbivore	10.8241	Cervus elaphus	41.489
870	131250	f	Herbivore	10.8241	Cervus elaphus	17.321
871	131250	f	Herbivore	10.8241	Cervus elaphus	13.183
865	131250	f	Herbivore	10.8241	Cervus elaphus	84.368
869	131250	f	Herbivore	10.8241	Cervus elaphus	20.66
866	131250	f	Herbivore	10.8241	Cervus elaphus	122.66
10097 BF	131250	f	Herbivore	14.1981	Cervus elaphus	15.887
4937 BF	131250	f	Herbivore	14.1981	Cervus elaphus	37.392
5947 BF	131250	f	Herbivore	14.1981	Cervus elaphus	15.088
5951 BF	131250	f	Herbivore	14.1981	Cervus elaphus	57.327
6194 BF	131250	f	Herbivore	14.1981	Cervus elaphus	3.5998
6195 BF	131250	f	Herbivore	14.1981	Cervus elaphus	28.543
6435 BF	131250	f	Herbivore	14.1981	Cervus elaphus	23.764
6440 BF	131250	f	Herbivore	14.1981	Cervus elaphus	28.494
7014 BF	131250	f	Herbivore	14.1981	Cervus elaphus	36.031
7406 BF	131250	f	Herbivore	14.1981	Cervus elaphus	45.075
7407 BF	131250	f	Herbivore	14.1981	Cervus elaphus	52.66
7414 BF	131250	f	Herbivore	14.1981	Cervus elaphus	4.5606
7415 BF	131250	f	Herbivore	14.1981	Cervus elaphus	22.722
8290 BF	131250	f	Herbivore	14.1981	Cervus elaphus	12.352
9373 BF	131250	f	Herbivore	14.1981	Cervus elaphus	7.5254
93731 BF	131250	f	Herbivore	14.1981	Cervus elaphus	7.5254
9374 BF	131250	f	Herbivore	14.1981	Cervus elaphus	15.199
162	131250	f	Herbivore	14.2884	Cervus elaphus	56.397
163	131250	f	Herbivore	14.2884	Cervus elaphus	35.722
161	131250	f	Herbivore	14.2884	Cervus elaphus	6.3069
165	131250	f	Herbivore	14.2884	Cervus elaphus	11.079
166	131250	m	Herbivore	14.2884	Cervus elaphus	7.1655
164	131250	f	Herbivore	14.2884	Cervus elaphus	17.826
19847	230000	f	Herbivore	6.17827	Equus hemionus	60.256
19851	230000	f	Herbivore	6.17827	Equus hemionus	43.816
31887	230000	f	Herbivore	6.17827	Equus hemionus	37.779
31921	230000	f	Herbivore	6.17827	Equus hemionus	25.141
32151	230000	f	Herbivore	6.17827	Equus hemionus	17.36
19849	230000	f	Herbivore	6.17827	Equus hemionus	18.681
19841	230000	f	Herbivore	6.17827	Equus hemionus	21.287
19843	230000	f	Herbivore	6.17827	Equus hemionus	71.384
19845	230000	f	Herbivore	6.17827	Equus hemionus	153.47
32719	230000	f	Herbivore	6.17827	Equus hemionus	44.333
19848	230000	f	Herbivore	6.17827	Equus hemionus	48.232
34408	230000	f	Herbivore	6.17827	Equus hemionus	33.409
34411	230000	f	Herbivore	6.17827	Equus hemionus	4.176
13556	230000	m	Herbivore	6.17827	Equus hemionus	79.025
13741	230000	m	Herbivore	6.17827	Equus hemionus	30.763
13742	230000	m	Herbivore	6.17827	Equus hemionus	0.49813
13746	230000	m	Herbivore	6.17827	Equus hemionus	56.691
32181	230000	f	Herbivore	6.17827	Equus hemionus	83.976
32206	230000	f	Herbivore	6.17827	Equus hemionus	32.078
32207	230000	f	Herbivore	6.17827	Equus hemionus	86.916
32208	230000	f	Herbivore	6.17827	Equus hemionus	11.369
32654	230000	f	Herbivore	6.17827	Equus hemionus	91.565
32655	230000	f	Herbivore	6.17827	Equus hemionus	50.502
32657	230000	f	Herbivore	6.17827	Equus hemionus	37.127
32658	230000	f	Herbivore	6.17827	Equus hemionus	45.913
32718	230000	f	Herbivore	6.17827	Equus hemionus	21.605
32209	230000	m	Herbivore	6.17827	Equus hemionus	17.76
32211	230000	m	Herbivore	6.17827	Equus hemionus	23.446
32212	230000	m	Herbivore	6.17827	Equus hemionus	25.746
32213	230000	m	Herbivore	6.17827	Equus hemionus	64.724
32656	230000	m	Herbivore	6.17827	Equus hemionus	46.612
32717	230000	m	Herbivore	6.17827	Equus hemionus	400.28
13743	230000	m	Herbivore	6.17827	Equus hemionus	25.914
34406	230000	m	Herbivore	6.17827	Equus hemionus	54.779
34407	230000	m	Herbivore	6.17827	Equus hemionus	10.346
13747	230000	m	Herbivore	6.17827	Equus hemionus	6.8558
13748	230000	m	Herbivore	6.17827	Equus hemionus	24.303
19835	230000	m	Herbivore	6.17827	Equus hemionus	60.825
19838	230000	m	Herbivore	6.17827	Equus hemionus	30.923
19840	230000	m	Herbivore	6.17827	Equus hemionus	0.53291
19842	230000	m	Herbivore	6.17827	Equus hemionus	31.734
19844	230000	m	Herbivore	6.17827	Equus hemionus	58.921
19850	230000	m	Herbivore	6.17827	Equus hemionus	14.709
19852	230000	m	Herbivore	6.17827	Equus hemionus	45.166
31806	230000	m	Herbivore	6.17827	Equus hemionus	39.986
31886	230000	m	Herbivore	6.17827	Equus hemionus	115.66
13155_3	230000	f	Herbivore	6.17827	Equus hemionus	25.545
34409	230000	m	Herbivore	6.17827	Equus hemionus	9.5797
34410	230000	m	Herbivore	6.17827	Equus hemionus	63.981
34412	230000	m	Herbivore	6.17827	Equus hemionus	5.6908
34413	230000	m	Herbivore	6.17827	Equus hemionus	23.545
13745	230000	f	Herbivore	6.17827	Equus hemionus	20.597
19837	230000	f	Herbivore	6.17827	Equus hemionus	106.56
19839	230000	f	Herbivore	6.17827	Equus hemionus	37.153
13556_3	230000	f	Herbivore	6.17827	Equus hemionus	42.99
13557	230000	f	Herbivore	6.17827	Equus hemionus	24.696
13744	230000	f	Herbivore	6.17827	Equus hemionus	12.769
19836	230000	f	Herbivore	6.17827	Equus hemionus	22.042
13549	230000	f	Herbivore	6.17827	Equus hemionus	31.64
13555	230000	f	Herbivore	6.17827	Equus hemionus	34.507
Fips	3740	m	Herbivore	32.8161	Lepus europaeus	20.652
Frank	3740	m	Herbivore	32.8161	Lepus europaeus	4.2152
Joko	3740	m	Herbivore	32.8161	Lepus europaeus	43.347
Wiwi	3740	f	Herbivore	32.8161	Lepus europaeus	22.415
Anastasia	3740	f	Herbivore	32.8161	Lepus europaeus	5.8383
Christl	3740	f	Herbivore	32.8161	Lepus europaeus	46.197
Mary	3740	f	Herbivore	32.8161	Lepus europaeus	11.441
Sophia	3740	f	Herbivore	32.8161	Lepus europaeus	6.8689
Matz	3740	m	Herbivore	32.8161	Lepus europaeus	35.696
Angela-Fortuna	3740	f	Herbivore	32.8161	Lepus europaeus	63.589
Estefania	3740	f	Herbivore	32.8161	Lepus europaeus	77.729
Daniel	3740	m	Herbivore	32.8161	Lepus europaeus	15.219
Manni	3740	m	Herbivore	32.8161	Lepus europaeus	5.1021
Harald_F	3740	m	Herbivore	32.8161	Lepus europaeus	9.5652
Max	3740	m	Herbivore	32.8161	Lepus europaeus	17.772
Ole	3740	m	Herbivore	32.8161	Lepus europaeus	2.427
Mansa	3740	f	Herbivore	23.3857	Lepus europaeus	30.502
Nele	3740	f	Herbivore	23.3857	Lepus europaeus	30.506
Bernd	3740	m	Herbivore	23.3857	Lepus europaeus	13.322
Carlos	3740	m	Herbivore	23.3857	Lepus europaeus	14.008
Dimitri	3740	m	Herbivore	23.3857	Lepus europaeus	9.5286
Fred	3740	m	Herbivore	23.3857	Lepus europaeus	10.033
Ikarus	3740	m	Herbivore	23.3857	Lepus europaeus	12.641
Karl	3740	m	Herbivore	23.3857	Lepus europaeus	50.287
Lucas	3740	m	Herbivore	23.3857	Lepus europaeus	11.596
Philipp	3740	m	Herbivore	23.3857	Lepus europaeus	3.6825
Tambor	3740	m	Herbivore	23.3857	Lepus europaeus	39.771
Wolve	3740	m	Herbivore	23.3857	Lepus europaeus	47.292
Elli	3740	f	Herbivore	23.3857	Lepus europaeus	2.7496
Josey	3740	f	Herbivore	23.3857	Lepus europaeus	1.3185
Liese	3740	f	Herbivore	23.3857	Lepus europaeus	21.381
Amanda	3740	f	Herbivore	23.3857	Lepus europaeus	13.467
Escada	3740	f	Herbivore	23.3857	Lepus europaeus	27.355
Bruce	3740	m	Herbivore	23.3857	Lepus europaeus	0.74355
Friedolin	3740	m	Herbivore	23.3857	Lepus europaeus	0.48788
Pumuckl	3740	m	Herbivore	23.3857	Lepus europaeus	10.237
Schlitzohr	3740	m	Herbivore	23.3857	Lepus europaeus	21.286
Terminator	3740	m	Herbivore	23.3857	Lepus europaeus	3.5952
Anne	3740	f	Herbivore	23.3857	Lepus europaeus	7.342
Emma	3740	f	Herbivore	23.3857	Lepus europaeus	19.387
Imme	3740	f	Herbivore	23.3857	Lepus europaeus	33.678
Tina	3740	f	Herbivore	23.3857	Lepus europaeus	15.196
Ursula	3740	f	Herbivore	23.3857	Lepus europaeus	14.908
Gert_11	3740	m	Herbivore	23.3857	Lepus europaeus	0.90856
Harald_11	3740	m	Herbivore	23.3857	Lepus europaeus	24.154
Bernd_11	3740	m	Herbivore	23.3857	Lepus europaeus	38.878
Dieter	3740	m	Herbivore	23.3857	Lepus europaeus	7.746
716	55508.6	f	Herbivore	8.75882	Odocoileus virginianus	34.5
715	55508.6	f	Herbivore	8.75882	Odocoileus virginianus	27.07
712	55508.6	f	Herbivore	8.75882	Odocoileus virginianus	29.021
713	55508.6	f	Herbivore	8.75882	Odocoileus virginianus	29.455
727	55508.6	f	Herbivore	8.75882	Odocoileus virginianus	17.206
731	55508.6	f	Herbivore	8.75882	Odocoileus virginianus	5.497
718	55508.6	f	Herbivore	8.75882	Odocoileus virginianus	17.615
717	55508.6	f	Herbivore	8.75882	Odocoileus virginianus	9.119
714	55508.6	f	Herbivore	8.75882	Odocoileus virginianus	2.1038
5350	3250	m	Herbivore	6.80036	Propithecus verreauxi	4.0087
5347	3250	m	Herbivore	6.80036	Propithecus verreauxi	73.648
5349	3250	m	Herbivore	6.80036	Propithecus verreauxi	3.272
5348	3250	m	Herbivore	6.80036	Propithecus verreauxi	12.114
5121	3250	m	Herbivore	6.80036	Propithecus verreauxi	3.1807
5122	3250	m	Herbivore	6.80036	Propithecus verreauxi	0.14095
5346	3250	m	Herbivore	6.80036	Propithecus verreauxi	8.5374
4887	3250	m	Herbivore	6.80036	Propithecus verreauxi	1.3631
4890	3250	m	Herbivore	6.80036	Propithecus verreauxi	5.3361
5117	3250	m	Herbivore	6.80036	Propithecus verreauxi	5.2911
5118	3250	m	Herbivore	6.80036	Propithecus verreauxi	1.8631
5119	3250	m	Herbivore	6.80036	Propithecus verreauxi	50.377
5351	3250	m	Herbivore	6.80036	Propithecus verreauxi	19.935
5387	3250	m	Herbivore	6.80036	Propithecus verreauxi	247.34
3	17950	f	Carnivore	14.0513	Lynx lynx	75.262
36	17950	m	Carnivore	14.0513	Lynx lynx	60.888
29	17950	m	Carnivore	14.0513	Lynx lynx	87.846
473	17950	m	Carnivore	14.0513	Lynx lynx	60.575
475	17950	m	Carnivore	14.0513	Lynx lynx	59.383
468	17950	m	Carnivore	14.0513	Lynx lynx	4.3785

## Sheet: Fig3_D
diet	predicted	std.error	conf.low	conf.high
Carnivore	34.7295	0.227747	22.213	54.2988
Herbivore	22.8568	0.108506	18.4733	28.2805
Omnivore	15.8423	0.182837	11.0662	22.6796
